# Supplementary material for: Circular RNA expression profiles and CircSnd1-miR-135b/c-foxl2 axis analysis in gonadal differentiation of protogynous hermaphroditic ricefield eel Monopterus albus
Source: BMC Genomics. 2022 Aug 3;23:552. doi: 10.1186/s12864-022-08783-3 (PMC9347082; doi:10.1186/s12864-022-08783-3)
Supplement: Supplementary file 2 — Additional file 2. [file 12864_2022_8783_MOESM2_ESM.xlsx]

## Sheet: Table S1
The sequences and junction sequences of all circRNAs from ricefield eel
>novel_circ_0001832
TGTATACTGTCTCAGCCCAAGTTCTGGGCTGTAGAAGTCACAGCACTTTTCCTCAGGACCAAACTGGAAAAAGGAAGCTCCCGGTGTGTTGAGAGAGCCATGATGCAAACCCAGGCTGTAGTAGACCACTTCGAAGACAAGAACTGTCCAGTCACCGAGCGGCTCAAAGTCTTCTACTGCTGCCGAGCCCCAACGAGATGGGCTGTCCAGAAACAGCTGGCCAGCCTGCTGACAGACCTCGGCTGCATCAGTTCAGCTCTGCTCATTTATGAAAAGCTGGAGCTCTGGGAGGATGTTGTTATCTGCTATGAGAGGCTGGGCCAACATGGCAAG
>novel_circ_0001832_junction_seq
TGAGAGGCTGGGCCAACATGGCAAGTGTATACTGTCTCAGCCCAAGTTCT
>novel_circ_0002576
GGGAGGTGCTCTTTCAGATGGCTGAAGTGCACAGACAGATCCAGATCCAGCTTGAGGAGATGCTGAAGTCTTTCCACAACGAGCTGCTCACTGAGCTGGAGAAGAAGGTCGAGCTGGATGCACGCTACCTGAATGCTGCACTGAAGAAGTACCAGATGGAGCACAAAAGCAAAGGGGAGAGTTTGGAGAAGTGCCAGGCAGAGCTGAAGAAGCTGCGCAGGAAGAGCCAGGGCAGCAAACACCCCTCCAAGTACGGAGACAAGGAGATGCAG
>novel_circ_0002576_junction_seq
CAAGTACGGAGACAAGGAGATGCAGGGGAGGTGCTCTTTCAGATGGCTGA
>novel_circ_0002580
CCTGCGAGCTGATGAACCAGGGCATCTTGGCATTGGTTACCTCCACAGGCTGTGCATCAGCGAGCGCCTTGCAGTCCCTGACGGACGCCATGCACATCCCTCACCTGTTCATCCAGAGGAACAGCGAGGGATCGCCAAGGACCGCCTGCCAGTTCAACCCGAGCCCCGGTGGGCAGCGCTACACGCTGGCTGCCCGGCCACCAGTGCGCCTCAATGACGTCATGCTGACTCTGGTGGAGGAGCTGCGCTGGCAGAAGTTCATCGTGTTCTATGACATCGAGTACG
>novel_circ_0002580_junction_seq
ATCGTGTTCTATGACATCGAGTACGCCTGCGAGCTGATGAACCAGGGCAT
>novel_circ_0002585
GAAATCAGTGATACAGAGATCCTGGAGCTTACCCACAGTGCACTGGGGCGCATGACAGTGATCCGGCAGATCTTCCCCCTGTGGAAAGACAGCAACAACAGATGTATGAGACAGAACCACCGCATCTCCTCGCTGCTGTGCGACCCGCAGGAAGGATACCTGCAGAACCTGGAGGTGTCCAACCTCTACCTGTACGACAGTGTGCTGATGCTGGCCAACGCCTTCTACAGGAAGTTGGAGGACAGGAAGTGGCACAGTATGGCCAGCCTCAATTGCATCAGGAAGTCCACCAAGCCTTGGAATGGAGGCTGGTCCATGCTGGAGACCATCCAGAAGGGCAACATAACAGGTCTGACAGGTACGATGGATTTTAAAGACAGCGGCTCCAACTCCCACGTC…
>novel_circ_0002585_junction_seq
GACCTTCGGCAAAGACATCAAGAGGGAAATCAGTGATACAGAGATCCTGG
>novel_circ_0002589
CTCTCACCAACGGATAAGAGTTTGGAGTTTGACCGAGACTTTCGCATCAGGCACTACGCAGGGGATGTGGTGTACTCAGTGGTGGGGTTTATTGATAAGAACAAAGACACACTGTTCCAGGATTTCAAGAGACTACTCTACAACAGGTGACAGGAGTGAGCGTGTCCCCCGGGAAGGACCAGCTGGTTGTGTTCCACACCAAGGACAGCAGGGATCTGGTGGTGTGCCTGCAGGGTATGGTACCTGCCAGTGAGAGCCGCATCGGCGAGCTCATCGGCACCCTGCTTAGCTACTTCAAGAG
>novel_circ_0002589_junction_seq
GCACCCTGCTTAGCTACTTCAAGAGCTCTCACCAACGGATAAGAGTTTGG
>novel_circ_0002590
CTCTCACCAACGGATAAGAGTTTGGAGTTTGACCGAGACTTTCGCATCAGGCACTACGCAGGGGATGTGGTGTACTCAGTGGTGGGGTTTATTGATAAGAACAAAGACACACTGTTCCAGGATTTCAAGAGACTACTCTACAACAGCGCTAACCCGGTACTGAAGGGGATGTGGCCCGAGGGCAAACTGAGCATCACTGAGGTCACCAAACGGCCGCTGACAGCTGCAACGCTCTTCAGAAACTCCATGATCTCACTGGTGGAGAACCTGGCCTGCAAG
>novel_circ_0002590_junction_seq
ACTGGTGGAGAACCTGGCCTGCAAGCTCTCACCAACGGATAAGAGTTTGG
>novel_circ_0002512
TGGCCGGCAGTGTGGTTTGTCAGTGTTGGAGTACGACCAGCAGGCCAGCACCATGAGTCTGTACGGGGCCAGTGCCAGTGGTGGTGCTGTCGGTGGGGCAAGAGAAAGAGGAGGAGCTGAACATTACCAGGAACAACGGCGGCGCTCTAGTGACCACTCACGTGACTCCTCCCATGAGAGAGGAGAGAGCCAGCTAACTCCTTGCATCAGGAATGTTACTTCTCCCACTCGGCAGTATGGATGTTTGGTTCTGGGCGGGACAACAACTTCACACGCCCAAATGAAAAAGGAGAGTTTGAAGTGGCCGATGGCATCAGCTCCACTGTGTTCAGAGCCATCTTG
>novel_circ_0002512_junction_seq
CTCCACTGTGTTCAGAGCCATCTTGTGGCCGGCAGTGTGGTTTGTCAGTG
>novel_circ_0002538
CGGTTGAAGAAGGGGAGTCTTCGGCATGTGGAGGGGCCTGGGATGAATCAAGTGTCCAGACAGAAGTCCCAGCATCTGACAGAGAAGCAGAGCCAAAAGAAGGTCAGGTGGTGGGCACTGAGGATGGAGAGCAAGAGGAGCATGATGACCGTGATGACCGAGATCATGACGATGACGAGTCAATTTTCACTTGTGACAACTGTCAACAGGACTTTGACTGCCTAGCCGAACTCACTGAACACAGAACCAACCACTGCCCAGCCG
>novel_circ_0002538_junction_seq
CACAGAACCAACCACTGCCCAGCCGCGGTTGAAGAAGGGGAGTCTTCGGC
>novel_circ_0000275
ACGGACAATTTCCCCACTGAGCCTAATTATATGACTAGCAGGCAACAGTTTGTTCAAAGCAGTTCAACATTCAAAGACCCGGAGAGAGCGAGCCTCAGAGACAGTGGTCATGGAGACAGCGACCAGGCTGACAGTGACCAGGACACCAACAAAGGCTCCTGCTGCGACATGTCTGCAAAAGAAGCCCTCAAGTTGAAGGCTACAGGCGTGAAACCCCCACCTTTGGAGCAAG
>novel_circ_0000275_junction_seq
GTGAAACCCCCACCTTTGGAGCAAGACGGACAATTTCCCCACTGAGCCTA
>novel_circ_0000278
GGACTTTCTCAACAGTCTGCGTCACTATCGTACCTACTACGGTGGCCTGGCAGATCAGCTGTGTGTGAGTGAGCTGGCCTCTGGTGATGGACTGTCCTGCTGGAACGGAACCGACATTGTAAAAAG
>novel_circ_0000278_junction_seq
GGAACGGAACCGACATTGTAAAAAGGGACTTTCTCAACAGTCTGCGTCAC
>novel_circ_0000281
GTGAATGTTGTTCCAGCATGTGTCAGAGCCTTGACCAAGATGCTGTACTGTCCGTACTGTCGTGGCATGCCTGGACTGAAACCCTGTCCCAACTACTGTCACAATGTGATGAGGGGCTGTCTAGCAAACCAGGCAGATCTTGATGCTGAATGGAACTTCTTCATTG
>novel_circ_0000281_junction_seq
GATGCTGAATGGAACTTCTTCATTGGTGAATGTTGTTCCAGCATGTGTCA
>novel_circ_0000326
AGGTTAAGACGCCACCGGCGGTGTCAGCGTTTGTCCCAACTACTGAGGTTCACTCCTTCCAACCTCATGTCGCCATGTCATCACCTTCTGTTGATGCAAAGCAGCAGCTCCAGAGAAAGATCCAGAGGAAGCAGCAGGAACAGAAGTTGCACTTCCCCATACCTGGAGAGGGACCAACTAAGAGGGCAGATGACAGTGTGCCTTGTGGTAGCCCCACCCCTCCGTCGCCTCAGCCAACCATAGGCATTGTGGTCGCTGCTGTCCCAAGCCCCATCACG
>novel_circ_0000326_junction_seq
CGCTGCTGTCCCAAGCCCCATCACGAGGTTAAGACGCCACCGGCGGTGTC
>novel_circ_0000333
GTGAGCTGCGACTGTCCCCTGTTTTGTGTCCCAGTGCACCTGCATGTACCGTGGACAGCCCTGGCCCATCGGACAGGCGCTGTGCTCAGAGACTGTGCTGCACTAGGAGAACCCATGGCTTCTGGCCCTCTTTCTCCCTCTGTAGGCCGCAGGCTTAGGCTGCTGGAGTTGTTGCTTGGGCCTCTGTTGGTTTTGCTGGTTTCTGGGCTGAGACCAGCACTGGGAGAGAAGGTCTACACCAACACATGGGCTGTGCACATACCTGGAGGTCAGGAGGAAGCTGATCGCATTGCCAATAAGCATGGGTTCATCAACCACGGGCAT
>novel_circ_0000333_junction_seq
GCATGGGTTCATCAACCACGGGCATGTGAGCTGCGACTGTCCCCTGTTTT
>novel_circ_0000339
GGTAAGCATTGTGCAAAAGAGGATAATCTATTTCCAGGATGAAGGCTCACTCACCAAGCGAATGTGTGAGAAAGAATTCGCATATGGAGATGTTACAGATAAACCTCTCCTCGACTGCTGTGCCTGTGGAACAGCGAAGTACAGAGTCACCTTCTATGGGAACTGGTCAGAGAAGATTCATCCCAAAGACTATCCCCGTCGTGCCAATCACTGGTCAGCCATCATTGGTGCGTCCCATTCTAAGAACTACGTGCTGTGGGAATATGGTGGCTTTGCCAGCGAAGGCGTGAAACAGGTGGCTGAACTAGGCTCCCCTGTCAAAATGGAGGAGGAGATCAGACAGAAG
>novel_circ_0000339_junction_seq
AATGGAGGAGGAGATCAGACAGAAGGGTAAGCATTGTGCAAAAGAGGATA
>novel_circ_0005928
GTGCCTATTGGTACAGAATCAGATGGCATGAATATCCTGGGTTTGGTTTTATTTGCCATGGTGTTTGGTGTAGCACTGAGGAAACTAGGAGACGAGGGGGAGGAACTCATCCGTTTCTTCAACGCTTTTAATGAGGCCACCATGGTGCTGGTGTCCTGGATCATGTG
>novel_circ_0005928_junction_seq
TGGTGCTGGTGTCCTGGATCATGTGGTGCCTATTGGTACAGAATCAGATG
>novel_circ_0005100
GTAGCTCGAGGAGGAAGATGGCCCCAGTCTCAGATGCAGAGGTGGAAGTGGAGGTGACCTCAGTGTCAGACAGAGGGAGGAGAGGAAGAGCCCCGCTGTCTCTGGATGACTGCCGCTGTCCGGTCTGTCTGGAGATCTTCATGGAGCCGGTGACACTGCCCTGCAAACACACCTTCTGCAAG
>novel_circ_0005100_junction_seq
GCCCTGCAAACACACCTTCTGCAAGGTAGCTCGAGGAGGAAGATGGCCCC
>novel_circ_0002446
TAACGGAGTGGGGTGATGACGTACGGCCCATCTCTGAAGAGGAAGCCATGGTCATTGTCAACCACCAGTCCACAGGAGATGTGTGCACGCTCATGATGTGCCTGCAGGATAAGGGCACGGTGGTACGAAAAATGATGTGGTTGATGGATCATGTGTTCAAATACACCAACTTTGGCCTCGTGTCTCTGATCCATGGGGACTTTTTCATCAGACAGGGTAAAGCTCACCGAGACAAGCAGCTGGTCTACCTGAAAGAGCACCTAGACAAATACTACAACAGCCGTGACAGGAAGTGGATAGTGCTGTTCCCTGAGGGCGGCTTCCTGCGCAAGCGGCGGGAAACCAGCCAGTTGTTTGCCAAGAAACACTCTCTCCCCCACCTATCCCATGTCACATTGC…
>novel_circ_0002446_junction_seq
AACGGCAACGTGGTCAACAAGACAGTAACGGAGTGGGGTGATGACGTACG
>novel_circ_0002460
TTTAATTCAAAGGAATGAAGGTGTGGAAGCAGCTACATTTGACCCATCCCTGCTAATTGAGCAGACCAGTATTGCCACCCTGCAGCACCTCCTTCGCTACGATGAGGCGTTGTACCACTCCGCCCAGGATCTGCAGCCGAAACATCTAGTCAACTTTTTATTGAAACTGTGCCACTTGATTGCAATAGCACACAGAGAGCTGCCAGTTAAAGGAAGTCCTCAGGATGTTGCACAG
>novel_circ_0002460_junction_seq
AGGAAGTCCTCAGGATGTTGCACAGTTTAATTCAAAGGAATGAAGGTGTG
>novel_circ_0002470
GATCTCGCAAAATGGGTTTTGGAGTTACAAGCCTCTGGATTGAGTCATCTCTGACATCAGGGTTTGAGCACGGCCCTGCACATCCAAATCTCCTGTATCCTGTGCAAGGGGGAGCTGTTCTGAGGGGTCCTCATAGAGCCGACTTTGCTACAATCCCGCTGCTGTCACAACCTGTCTCACATGTACTGTGTTCAGCGCCCCGTATAGAGAGCTCCTGAAACACGACTCTGGGAGTGACAGCAAAGAAAAGAAAGAGATTTAAAGG
>novel_circ_0002470_junction_seq
CAAAGAAAAGAAAGAGATTTAAAGGGATCTCGCAAAATGGGTTTTGGAGT
>novel_circ_0002472
GAGATGGCGACCTCTGACCCCTGTGCAAATGCTCCCCCAACACCGCCTGAGGAGCCAGAGCCCTCCCCTTCCCCTCGCAAGAAGCGTGGGCGTCGGAAACTAGAGCAAACTGAGAGGAACAAGGATGAGCCAGATGACAGAAACTGCGACTCCCCTAGAGAGGGTGAGACTGGGAGACTGCGGAGGAGGCCAGTCCCAAGGGTGACTTTCCAGGCTGGAGATCCATACTACATCAGCAGGAGACAGAGAGAAGAATGGCTCAGCCGCTGGAAGATGGAG
>novel_circ_0002472_junction_seq
ATGGCTCAGCCGCTGGAAGATGGAGGAGATGGCGACCTCTGACCCCTGTG
>novel_circ_0001207
GTATAACCATGACAGCTCAGAAACATTACAGGACAACATTGAATTCACTGCAACAGATGGCATAAATTCAGTCAGTTTTGTTTTGCAAGTGAAGGTGATGCCCATTAATGATGAGATCCCAGTGTTGGTTGCTGGCTTGAAACCTGTTCTCAGCTGTGCAGAGGGACGGGAAATAGTCATCACAGCTGAGTATATCTGCGCCACTGATGCAGACAGTGACAACAGCAGCCTGGCCTTCCTAATTGCTCGACAGCCGCATCATGGTGTAGTGCTCCGAAATGGTGTTGTGGTCGATCGTTTCATCCAGGCAGACATCACTGCAGGGATCATCACCTACAAACACACTG
>novel_circ_0001207_junction_seq
GGGATCATCACCTACAAACACACTGGTATAACCATGACAGCTCAGAAACA
>novel_circ_0001212
TGTGCAAGGATCCACCATATAAAGTGGAGGAGTCTGGATACGCAGGTTTCATCTTGCCTATCGAAGTTTACTTCAAAAACAAG
>novel_circ_0001212_junction_seq
TATCGAAGTTTACTTCAAAAACAAGTGTGCAAGGATCCACCATATAAAGT
>novel_circ_0001213
GAAGAACCGAAGAAAGTTCGCTTTGACTACGACCTGTTCCTCCACCTGGAGGGCCACCCACCTGTCAATCATCTCCGCTGTGAGAAGCTCACCTTCAACAACCCAACAGAAGAATTTCGTAGGAAGCTACTGAAAGCCGGAGGGGTGATGGTAATGCAGGAGGGCTCAACCTCCCTGTTCGGCCAGCACCTGAAGCTGCCCACACTTCCCAACACTTCACTGACATCAAACTTCTCTGACCCGAAGAAGAGCAAAAACTTCCATGGGTCAAAG
>novel_circ_0001213_junction_seq
GAGCAAAAACTTCCATGGGTCAAAGGAAGAACCGAAGAAAGTTCGCTTTG
>novel_circ_0001240
TCTCCAAACAGCAGCCCTCCTCCACTGCCTAGCTCTTCTCTACCAGAAGGATACTATGAGGAAGCGGTTCCTTTAAGTCCTGGAAAGGCTCCTGAATACATCACCTCAA
>novel_circ_0001240_junction_seq
AAGGCTCCTGAATACATCACCTCAATCTCCAAACAGCAGCCCTCCTCCAC
>novel_circ_0002160
AGTCAGGCCATGCGTATTGTTCGGACGGTCGGCCAGGCGTTTGAGGTCTGTCATAAACTGAGTCTGCAGCACACGCAGCAGAACGCAGATGGACAGGAGGACTGCCACAGCGAAAAGAGCAGCAACGACTCCTCCGTCACAGCTCGGGAGCTAGCTGGCACAGAGAAGACACTGACCGTTGCCCATGAGACAGACATTGATGCAGAGGAGGGGAGCCATGCGCCGGCAGCAGAGGAGTCGAACCTCAATAGAGGAGTGACTGATCTAGATGCCACAGCCAAGACACCCAGTCTGGACCACACAGAGGACAAG
>novel_circ_0002160_junction_seq
CAGTCTGGACCACACAGAGGACAAGAGTCAGGCCATGCGTATTGTTCGGA
>novel_circ_0002162
GCTTCAGAGGAGGCGTCTCTGCTGATGTCCAGCCCCAGGATGCTGCTCCCTGCATCGAGCACGCTCCCACCAGCCGCTCCCCTCTCTGTGCACCACCAGATCCAACTGCTCCAGCAGCAGCTCCAGCAGCAACAGCAGCAGACACAAGTGGCTGGGGCACAATGGGATCCCAGGACAGTTTGTTGGAGATCACCTTCCGGTCTACAGTACCTCCAGTGATCTGTGACCCCACGACCCCTAAACCTGAGGTGTCAGCCCTCAGCCTGGCGGCACTGGGCACCAGTGATGGGACCAGCAACCCCTTCTCATCCTCCAAAGGGGCCCTGGGAAGCCCCCTAG
>novel_circ_0002162_junction_seq
AAAGGGGCCCTGGGAAGCCCCCTAGGCTTCAGAGGAGGCGTCTCTGCTGA
>novel_circ_0002166
ATCTCCTTTGACTTGGCTGAGTACACTGCTAACGTGGATGGTGTGGGTACACTGCGTCTCTTGGACGCCATAAAGACGTGCGGTCTGACCAACAGTGTAAAATTCTACCAGGCCTCCACTAGTGAGCTGTACGGCAAAGTCCTGGAGATCCCTCAGAAGGAAACCACACCCTTCTACCCTCGCTCACCTTATGGTGCTGCTAAGCTTTATGCCTACTGGATTGTGGTGAACTTCAAAGAGGCTTATAACATGTTCGCTGTCAATGGGATCCTCTTTAACCACGAGAGCCCGAGGAGAG
>novel_circ_0002166_junction_seq
TTTAACCACGAGAGCCCGAGGAGAGATCTCCTTTGACTTGGCTGAGTACA
>novel_circ_0005971
AAAACCTTTGAGCCAAATGTTCACGCTGTGAGGAAAAGCAAAGATGAATTAAAGGAAGAGATCCACGTGGTTCCAAAAAAGAGAAGAGAGAGGGAGGAGAGGAGGGAGAACAGAGGCAGGAGGAGAGAGAGGCCTCAGACCATTCAGTCTCACTCCATCTTTGAACAGGGTCCTGCTGACACTGTACGCAAAGCAGGGTGAAGACAGCCAGAGGAGGAAATAGTGTCAAATTCAACCCACTGGGGTACAAAGACTCAGTCATTTACTGTTACCTGAGCACTGATTATCTATCTACGGGTGGGCAACTTCCCTGAGAGGAAAGCCATCAGTTCTGTACACACCAGCAAAGCAGCTGACGTGACTGTGAGCTACAGACCAACTGAAAAAGACAACACAAGG…
>novel_circ_0005971_junction_seq
AGTATCTACATGGAAGAGATCAAAGAAAACCTTTGAGCCAAATGTTCACG
>novel_circ_0005016
GGCCAGGGACATCTGGACGTCACGAGCAGCCCTCAGAGCAAAGGGGAAAAGATGGAGGAAGCAGAAG
>novel_circ_0005016_junction_seq
GGGGAAAAGATGGAGGAAGCAGAAGGGCCAGGGACATCTGGACGTCACGA
>novel_circ_0005025
CGGGCTGGTACCCGACGACGTTACCATGATGATGGCATCTCCGATGAAGAAATTGATGGAAGGAGGATGTTTGACCTGGAGGAGAAAGTTAACAGTCAGAGATTTACCTCTGACCGTGTTATTCGCATGGAGGGAAAAGACTTTACATACGAATTCATTCAGAGAGGTGGTCTGAGGGATCCAATCATCTTTGAGAAGCCTGATGGACTAGGAATAAAGATGCCTGATCCCGACTTCACTGTCAATGATGTCAAGATGTTTGTTG
>novel_circ_0005025_junction_seq
GTCAATGATGTCAAGATGTTTGTTGCGGGCTGGTACCCGACGACGTTACC
>novel_circ_0004195
GTGGAGATGTTCCGCCGTGTGCTGGGGACGACCCTGGGCTTCGTGGGCTACACGATCCAATATGGCTGCATAGCACACTGTGCCTTCGAATACATTGGGGAATTTGTGATATGCTCCGGTCCATCCATGGAGCCCACCATTGTCAACCGTGACATTGTCTTCTCTGAACGGATGAGTCGTCATCTTTGCAAAATACAAAAGGGTGATGTAATTATTGCAAAGAGTCCATTTGATCCAAAGTTGAACATCTGTAAAAGGGTAATTGGATTGGAAGGTGACAAAATCTGCACAAGTGCCCCATCAGATGTGTTCAAGACCCACACATAT
>novel_circ_0004195_junction_seq
AGATGTGTTCAAGACCCACACATATGTGGAGATGTTCCGCCGTGTGCTGG
>novel_circ_0004342
CCGGCCAGGTCTGCTGAACGCCAGTGACCCAGGCTACCCCTGGTTAGCGGACTCGTGGCCCGCCACCAGCCTGCCTGCCAACAGCAGCTCTGGGGGACCAAATGACCTGAGTAACTTTGGCCGAGGAGATCTCCCCACTGGACAAGCAGATAAGACAGGCACCATGCTCTCTGATGGAGCCATCTACAGCAGCATAGACTTCACTACCAAAGCCAACTACAGCAGCCCTGGCCAGACATCCCAGGCCACCCCTTATGCTACTACTCAGATTCTCCACTCAAGCAGCATCCACGAGCTGGCTGTGGACCTGCCTGAAGCCCAGTGGAAGGCCTCACTTCAGGCCAAGCAGGAGATGGCCAACCTGGGCTACTCCCTGCCTGACAAAAACTCCTGCAATAA…
>novel_circ_0004342_junction_seq
CCTGACAAAAACTCCTGCAATAACACCGGCCAGGTCTGCTGAACGCCAGT
>novel_circ_0004345
GATCCCGTCTACGCCAAGAGGACACCCCACCCCGGATTGTGGAGCACCCATCAGACCTGATTGTATCCAAAGGTGAGCCCGCCACTCTCAACTGCAAGGCAGAGGGGCGGCCAACCCCGACAGTGGAGTGGTACAAGGATGGAGAGCGAGTGGAAACGGACAGGGACAATCCCCGTTCTCAGCGCATGCTGCTTCCCAGTGGCTCCCTCTTCTTTCTACGCATTGTCCATGGAAGACGGAGCAAGCCGGATGAAGGTTCCTATGTCTGTGTTGCCCGCAACTACCTGGGAGAAGCTGTGAGCCACAACGCCTCTTTGGAAGTAGCCA
>novel_circ_0004345_junction_seq
CACAACGCCTCTTTGGAAGTAGCCAGATCCCGTCTACGCCAAGAGGACAC
>novel_circ_0004109
GTTTTTGGAGATTATTATCACTTCAGTCATCATGCTGTGGAGAAAAGGGCTTTGTCTGGCCACAAGGGGATGCGCACCAGACTACAAAAAGAACCACAGTCTACCCCAACACACCAAGACCTGAATACTAAAGTGGCCTGGGCTCAAGGATACACAGGAAAAGGTGTTGTGGTGACTATCCTAGACGATGGGATTGAAAAGGACCATCCTGACCTCATCAGCAATTATGACCCTGAGGCCAGCTATGATGTTAATGACGGAGATGCCGACCCACAGCCGAGATACACGCAGCGGAATGAGAACAG
>novel_circ_0004109_junction_seq
GATACACGCAGCGGAATGAGAACAGGTTTTTGGAGATTATTATCACTTCA
>novel_circ_0004589
ACCATTCGTATGCGGGCACATTGAGAGCTTCTATAGTCTTTGATAAATGAGGCCCCAGGTAAAAACATCAGGCCAACTGACTGTTGATACAAGATGTACAGGTATGATGTACAGGTATGTCACGAGGCTGAGGGGTTGGGGGGCGGTTGTGATGCGGGGTCATCCCTGTGCTCTCTCTCCAGTTTCAGGGTCAACATCACTGTCTAGCTCTGAAACAAGAAGAAAAATGTGAAGAAATACAATGTTAAAATGAAACTGTCAGATTAGGTTCACAAGTTTTAGCAGATTTGTCTCGTAATGATGTGAAATGTTGCTGCAATGTCTGTGTTCATTGGATCCTGTAATAGGCTCTCATGGGATCCTGTTTAAGATTTTATTGCCAACTTTGAAATTGTTGAA…
>novel_circ_0004589_junction_seq
CGGGTTGGACCGACAGACATTAACTACCATTCGTATGCGGGCACATTGAG
>novel_circ_0004591
GGTAAATACTTTGAGATCCAGTTCAGTCGAGGAGGAGCTCCCGATGGAGGAAAAATCTCCAACTTTCTACTGGAGAAAAGTCGAGTTGTTTCACAGAATCCTGGGGAGAGAAGCTTCCACATCTACTACCAGCTGCTGGTCGGAGGCAGCAGAGAGCAGAGGGAGAACCTCGGGATTACGACTGCCGACTACTACTATTACCTCAACCAATCAGGAACCTACACTGTGGATGACATCAACGACAAGAGGGAGTTCTCTGATACTATG
>novel_circ_0004591_junction_seq
CAAGAGGGAGTTCTCTGATACTATGGGTAAATACTTTGAGATCCAGTTCA
>novel_circ_0000510
GTAAACCTCATTTAGCTTCTTCAGTTGGCTTTTGCCTTATTATATCACTGCCTCAAAACTTTACAGAAGTAAACATGATTCTTTGGGGGGGCATTATGATCAGCTAAACATTTTTGTGTATAATTTTCCATGAAAACCCCAGTCATAACCTGTACTGGATTGTTATCTACTGTTTGGCTTTCCAAAGACTTCCTCTCAAAGTGCTGTCAGTCATTCTGCAGTTAGTACAACACTTAAATTGTCATAGTACTGTTCTACCAACACAGTGGTCTGTGACAGTAAGCAGCAGATACTGTAG
>novel_circ_0000510_junction_seq
TGACAGTAAGCAGCAGATACTGTAGGTAAACCTCATTTAGCTTCTTCAGT
>novel_circ_0000516
GGCTGTGGTGCACATTCAGGTCAACGACATGAATGAGTTTGCCCCGGTGTTTCGGGAGCCCCAGTACCATGCCTCAGTGACAGAGGGCAAAATTTATGACAGCATCCTGCAGGTGGAGGCCACTGACCAGGACTGCTCCCCACAGTACAGCCAGATCTGTAACTACCAGATCAGCACCACCAACACACCCTTCGCTATAGATCGCAATGGTAACATCCGGAACACAGAGAAGCTGAGCTACGACCGCCAGCAGCAGTATGAGATCCAGGTGACGGCCTGGGACTGCGGCCAGAAGAGAGCCTTGCACAGTGTTCCTGTCCACATTGATGTCAAGCCTGTCTGCAAACCCGGCTGGCAAG
>novel_circ_0000516_junction_seq
CCTGTCTGCAAACCCGGCTGGCAAGGGCTGTGGTGCACATTCAGGTCAAC
>novel_circ_0000525
GTATTTCCCAGGTAGTGAAGGACCATGTGACAAAGCCTACAGCCATGGCGCAGGGCAGAGTAGCCCATCTGATTGAGTGGAAAGGGTGGTGTAAGCCTATAGACACCCCAGCAGCTCTGGAATCTGACTTCAACTCTTACTCCGACCTGACGGAGGGCGAACAGGAGGCTCGCTTTGCTGCCG
>novel_circ_0000525_junction_seq
GAACAGGAGGCTCGCTTTGCTGCCGGTATTTCCCAGGTAGTGAAGGACCA
>novel_circ_0000529
TTCTGGATGTCTGCCCTGGCCACCACCATCCCCGTGCCCTGCGGAGCCTTCATGCCAGTGTTTGTCATTGGGGCAGCGTTTGGTCGTCTGGTTGGGGAAAGCATGGCAGCCTGGTTCCCAGATGGCATTCACACAGATGGCACCATCTACCCCATAGTGCCAGGAGGCTACGCGGTCGTCGGTGCAGCGGCTTTGGCAGGAGCGGTCACCCACACGGTTTCTACTGCAGTCATCGTGTTCGAGCTGACTGGCCAGATTTCCCACATCCTGCCAGTGATGATAGCAGTGATCTTGGCCAACGCAGTGGCCCAGTCCTTGCAGCCGTCCTTGTACGACTCCATCATCAGGATCAAGAAGCTGCCCTACCTGCCAGAGCTGGGCTGGGGACACCACGA
>novel_circ_0000529_junction_seq
CAGAGCTGGGCTGGGGACACCACGATTCTGGATGTCTGCCCTGGCCACCA
>novel_circ_0001723
GAAGCCAGTTGGAAAGTCTGATGGAGACAATGCGAGCAGAGATCGCTGCCCAGCCACCAGTGGAAGGCTCCTACACTGCACGCAGAGGGGACTACTGCATAGCCAAGTTTGCTGATGGTGAATGGTACAGAGCCAGAGTGGAGAAAGTTGAGTCACCAGCAAAAGTTCATGTCTTCTACATTGACTATGGCAACAGAGAAGTTGTGTCAACTACCCGTCTGGCTGCCATACCCCCTGCCTTCAGCATCCGGGCCCTGCCAGCACAGGCCACAGAGTATGCTTTCGCCTTCATCCAGGTCCCACAAGATGAGGATGCCCGTGCTGACGTAGTGGATTGTGTGGTGCGGGACATCCAGAACAACCAGTGCCTGTTGAACATTGAGTACTCGGGTGCCACCT…
>novel_circ_0001723_junction_seq
CAAGGAGAAGCACCTGCAGAAGATGGAAGCCAGTTGGAAAGTCTGATGGA
>novel_circ_0001724
ATCTGGGCCAACTATGAGGAGAAACCAGTTGAAGAAGTTGTGCATCTATCAGAGGAGAAGGAGCGTGTGGCCAACTACAGAGCCGTATATGTCACCGAAATCTCCGACACCCTGCACATCTACACCCAGGATGTAGAAACAGGAGGATGCCCGTGCTGACGTAGTGGATTGTGTGGTGCGGGACATCCAGAACAACCAGTGCCTGTTGAACATTGAGTACTCGGGTGCCACCTGCCCACACGTAACACTACAGTTTGGGGACACCAAAGACGACGTGGGCCTCGGCCTGGTCAAAGAGGGCTTGGTGATGGTGGATGTCCGCAAGGAGAAGCACCTGCAGAAGATG
>novel_circ_0001724_junction_seq
CAAGGAGAAGCACCTGCAGAAGATGATCTGGGCCAACTATGAGGAGAAAC
>novel_circ_0001727
ATCTGGGCCAACTATGAGGAGAAACCAGTTGAAGAAGTTGTGCATCTATCAGAGGAGAAGGAGCGTGTGGCCAACTACAGAGCCGTATATGTCACCGAAATCTCCGACACCCTGCACATCTACACCCAGGATGTAGAAACAGGAAGCCAGTTGGAAAGTCTGATGGAGACAATGCGAGCAGAGATCGCTGCCCAGCCACCAGTGGAAGGCTCCTACACTGCACGCAGAGGGGACTACTGCATAGCCAAGTTTGCTGATGGTGAATGGTACAGAGCCAGAGTGGAGAAAGTTGAGTCACCAGCAAAAGTTCATGTCTTCTACATTGACTATGGCAAC
>novel_circ_0001727_junction_seq
TGTCTTCTACATTGACTATGGCAACATCTGGGCCAACTATGAGGAGAAAC
>novel_circ_0001738
CCATTATCGAGCATGTGCGTGATGGCAGTGTTGTTCGTGCCTTGCTGCTCCCCGACTATTACCTGGTCACTGTCATGCTGTCTGGAATCAAGTGTCCCACATTCAAGCGGGAAGCAGATGGTACAGAGACACCAGAGCCATTCGCAGCTGAGGCCAAATTTTTCACTGAATCCCGTCTTCTGCAGAGAGATGTTCAGATCATCCTGGAGAGCTGCCCCAACCAAATCATACTGGGCACCATTCTGCATCCGAATGGTAATATAACAGAGCTCCTGCTGAGGGAAGGCTTTGCTCGCTGTGTGGACTGGTCCATGGCTGTGTACAGTCAGGGTGCTGAGAAACTCAGAGCTGCTGAACGATCTGCTAAAGAGCGCAAGGTCCGCATCTGGAAGGACTATG…
>novel_circ_0001738_junction_seq
GAGGAAGAAGCTCATTGGTAAAAAGCCATTATCGAGCATGTGCGTGATGG
>novel_circ_0001739
CCATTATCGAGCATGTGCGTGATGGCAGTGTTGTTCGTGCCTTGCTGCTCCCCGACTATTACCTGGTCACTGTCATGCTGTCTGGAATCAAGATCTGCTAAAGAGCGCAAGGTCCGCATCTGGAAGGACTATGTGGCACCCACAGCCAACTTGGACCAGAAGGACAGACAATTTGTAGCCAAGGTGATGCAGGTGGTCAACGCTGATGCTTTGGTGGTCAAGCTCAACTCTGGAGAATACAAGACCATCCACCTGTCCAGCATTCGCCCCCCAAGGATTGAAGGAGAG
>novel_circ_0001739_junction_seq
TCGCCCCCCAAGGATTGAAGGAGAGCCATTATCGAGCATGTGCGTGATGG
>novel_circ_0001740
CCATTATCGAGCATGTGCGTGATGGCAGTGTTGTTCGTGCCTTGCTGCTCCCCGACTATTACCTGGTCACTGTCATGCTGTCTGGAATCAAGTGTCCCACATTCAAGCGGGAAGCAGATGGTACAGAGACACCAGAGCCATTCGCAGCTGAGGCCAAATTTTTCACTGAATCCCGTCTTCTGCAGAGAGATGTTCAGATCATCCTGGAGAGCTGCCCCAACCAAATCATACTGGGCACCATTCTGCATCCGAATGGTAATATAACAGAGCTCCTGCTGAGGGAAGGCTTTGCTCGCTGTGTGGACTGGTCCATGGCTGTGTACAGTCAGGGTGCTGAGAAACTCAGAGCTGCTGAACGATCTGCTAAAGAGCGCAAGGTCCGCATCTGGAAGGACTATG…
>novel_circ_0001740_junction_seq
GAAGGACAGACAATTTGTAGCCAAGCCATTATCGAGCATGTGCGTGATGG
>novel_circ_0001763
GTTAGAGATGGTGCCATGTCAGACCTACAGACACAGCTGAGAGAAGTGCTGAGAGAGAACGAACTATTGCGCAGAGAACTGGAGGCTAAAGAGTCCAAGCTGAGCTCTTCTATGAACTCCATCAAGACATTTTGGAGTCCAGAGCTGAAGAAAGAGAGAGCACTCAGGAAGGATGAAGCCATGAAAATGAGCATGTGGAAGGAACAGTACCGAGTGGTACAGGAAGAAACACAG
>novel_circ_0001763_junction_seq
CCGAGTGGTACAGGAAGAAACACAGGTTAGAGATGGTGCCATGTCAGACC
>novel_circ_0001771
GCAGATGAAGGACCAGTCAAAGAAGGTGTCCAACCTGAAACACAAGGAGCAGCTAGAGAAGAGCAGGAACACCCAGCTGATGGAAGAGGCCAAAAAGAGAGAGGACAACCTGAACGAAAGCTCCCAGCAGATAAAGGATACCATCCGTCTGAAGGAGGAGCGCATTGAGGAGCTGGAGGAGGCACTGAGGGAAAGCGTTCAGATCACTGCAGAGAGAGAGGTGGTGCTCGCCCAGGAGGAGCAGGCACGCACACGGGCTGAGAAACAG
>novel_circ_0001771_junction_seq
GGCACGCACACGGGCTGAGAAACAGGCAGATGAAGGACCAGTCAAAGAAG
>novel_circ_0001775
GCAGCTCATTATGTCATTGGAATTGTCCACGGAGAAGCCAGCTACCTGCCTGATTTCTTGGACTACTTCTCAACCAGGTTCCCATCAGCCCCAGTCAAAATGGAAATACTCGGAAAGAAGGACATAGAAACTACCACTATGGCTAATTTCTACTCTCAG
>novel_circ_0001775_junction_seq
CACTATGGCTAATTTCTACTCTCAGGCAGCTCATTATGTCATTGGAATTG
>novel_circ_0001776
GCCCACTGGCTGTCTTGTTCAAGCCTGGGACAAGATGAACACCAAAGGTCCCCCTCCCTACACATACTTCCATTAGAGGGCCATTTTGGAGCCCCCTTGACCCAGAGCTCAGGGCAGCTAACCTGGTGTTCCTCCCATGCAGCTCATTATGTCATTGGAATTGTCCACGGAGAAGCCAGCTACCTGCCTGATTTCTTGGACTACTTCTCAACCAGGTTCCCATCAGCCCCAGTCAAAATGGAAATACTCGGAAAGAAGGACATAGAAACTACCACTATGGCTAATTTCTACTCTCAG
>novel_circ_0001776_junction_seq
CACTATGGCTAATTTCTACTCTCAGGCCCACTGGCTGTCTTGTTCAAGCC
>novel_circ_0001777
AGCATTCCAACAAGGCAAAAGAGAGCTACAGAGAGGAGAGGGAGAAGAAGAAAGTGATAGACCGAGAGAGAGAAAAGGAGAAGCACAAAGTGATGAACGAGATCAAGAGGGAGAATGGAGAAGTGAAGCAGCCCATTAAAGGCAGCTCATTATGTCATTGGAATTGTCCACGGAGAAGCCAGCTACCTGCCTGATTTCTTGGACTACTTCTCAACCAGGTTCCCATCAGCCCCAGTCAAAATGGAAATACTCGGAAAGAAGGACATAGAAACTACCACTATGGCTAATTTCTACTCTCAG
>novel_circ_0001777_junction_seq
CACTATGGCTAATTTCTACTCTCAGAGCATTCCAACAAGGCAAAAGAGAG
>novel_circ_0001782
AGACGCCGGGAGTTCTTTCAGGCCAGTTTGATGAATATGGGAATGGAGCTGGAAGCCACACAATCTTGCAGGTTCAATGTCAAGTCCAAAGAGGCGGGCTGCCCTAATGAGAGATTTCTGCTCTACCATGAATGGGCTCATCCGAAAAGCTTCTACAAGATGCAACCGTTTGACCTCATAAG
>novel_circ_0001782_junction_seq
AGATGCAACCGTTTGACCTCATAAGAGACGCCGGGAGTTCTTTCAGGCCA
>novel_circ_0001787
ATGTATATCCAAACCACTACACTGACCATTTCCCTCAGCCTGTCTGCCTCTGTGTCCCTGGGAATGCTCTACATGCCCAAAGTCTACGTTATCCTCTTCCACCCTGAGCAGAATGTACCCAAACGAAAACGCAGCTTCAAGGCCATTGTAACAGCTGCCACCATGTCTGGAAAACTGACCCAGAAGGGAGGTGATCGGCCCAACGGAGAGGTCAAGACTGAACTGTGTGAGAGCATGGAGACCAACA
>novel_circ_0001787_junction_seq
CTGTGTGAGAGCATGGAGACCAACAATGTATATCCAAACCACTACACTGA
>novel_circ_0005407
TGAAACCAGCAGTGTCAGTAACAGCAGTGACGGTGGTCTCTACACCAATGATGAGGGGAGACAAGGCGATGATGAACAGAGCGACTGGTTCTATGAGGGGGAACCAGGCTCTGGTTCAGGACCCGGAGGTGCATGTGGGATAGCGGGAGTGGTACCCTGGTGGGAGAGGGAGACAGGGTCAGAGGAGCTGGACTTAGCTGACCCTGTCTTCAACAGCATTCTCACAGGGTCCTTCCCACTCATGAGCCCTGGAGCACAGAGAGGGTTTCAGGCCAGACTGAGTCGTCTCCATGGAAACCAGCAGGCGTCTGAAGTTGGATTACAGGGAAGCTCCAGCCAAAGCTTCAACAACAGACTGGGCAGACAAACCCAGGAATCCCATGA
>novel_circ_0005407_junction_seq
GCAGACAAACCCAGGAATCCCATGATGAAACCAGCAGTGTCAGTAACAGC
>novel_circ_0001675
CTGCGGCTCCAAAGTTAAAACCAATGAAGAACCCAATAACAGTGAATGAGAGACAAAAGCTCATAGTAAAGTGTGAGGCCACAGGGAACCCTCCTCCTAGCTACAGATGGTTCAAAGATGGCAACGAACTGAAGAGAAGCAGAGAAATCAAAATAAGGAAAACCCAGAAAAACTCCAAAGTCCAGATCAACAGTGCAAAACTGGAGGATTCTGGGAATTACACATGTGTGGTGGAGAACCCACTGGGAAAGGACAACTCCACTGGCACTGTTAACGTTGTCAACGTCCAAAGCA
>novel_circ_0001675_junction_seq
GTTAACGTTGTCAACGTCCAAAGCACTGCGGCTCCAAAGTTAAAACCAAT
>novel_circ_0001676
AGCTGAAAAAGCTGAAGATGGAGCTGGAAGTCTCAGGTTCAACAGGCAACTTCACCGGTGCTGCTGAACGCAAGCTGGAGGAAGGTCAACGGAACCTGCGTCAACTGTGTCTGGATTTGCAGAGACTCAGGCTGGACCTGCAGTCTGGTGAACGAGCCTGCTGTCGCATCACAGGAGGAGAGAAGTTACGCCAGGCAATAGTAGCTGCACACGACACACTACTCAAACAG
>novel_circ_0001676_junction_seq
TGCACACGACACACTACTCAAACAGAGCTGAAAAAGCTGAAGATGGAGCT
>novel_circ_0001677
GACTTTGTGAGTGCTACTAAAGATGTCTGATAGTGTTGATATTGAAGAGAAACCACCAGCCCCCCCCTTGAGAATGAACAGTAGTTCCCGAGACTCTTCATCAGTGAATCACGCCTCTAAACCGCTTCCAATGGCTCCTGAAGAGAAAAACAAGAAAGTCCGCCTGCGCTCCATCTTCCCAGGGGGAGACAAAACGAACAAGAAGAAGGAGAAGGAACGTCCTGAGATATCCCTACCCTCAGACTTTGAACACACCATTCATGTTGGCTTTGATGCTGTAACAGGAGAATTCACAGGTATCCCAGAGCAGTGGGCACGGCTCCTACAGACCTCGAACATCACCAAGCTGGAGCAGAAGAAGAACCCACAGGCAGTGTTGGACGTCTTAAAGTTCTACGA…
>novel_circ_0001677_junction_seq
TGGGTATATAGCGGCAAACACTCTGGACTTTGTGAGTGCTACTAAAGATG
>novel_circ_0005244
GTGTGCATCGTGCAAAAAAGGGACACTGAGAAGATGTACGCCATGAAGTACATGAACAAACACCAATGCATAGAGAGAGATGAGGTCCGAAATGTCTTTAGAGAGCTTGAGATCCTACAGGAAATTGAACATGTTTTTTTAGTAAATCTCTGGTACTCATTCCAGGATGAGGAGGACATGTTCATGGTGGTGGACCTCCTGCTGGGAGGGGACCTGCGCTATCACCTGCAGCAAAATGTTCAGTTCAGTGAGGAAGCTGTCAAACTCTACCTCTGTGAGATGACACTGGCGCTGGACTACCTGCAGTGCCAGCACATCATCCATAG
>novel_circ_0005244_junction_seq
TGCAGTGCCAGCACATCATCCATAGGTGTGCATCGTGCAAAAAAGGGACA
>novel_circ_0006129
GCAGACCAGTGGGTGCTGAAGGACTTCCTGGCTGAGAAACTACCCCGGCTGGCAGCTCACTTTGAGGACCACAGCATCGATGTGTCTCTGGTCACCTTCAACTGGTTCCTGGTGGTTTTTGTGTAGACTCTGCCCAGTGACATCCTGCTGCCACTGTGGGATGCCTTCCTGTATGAGGGCACCAAGGTGATCTTCAGGTACACTCTGGCTCTCTTCAGATACAAAGAGGATGACTTTCTGAAGATTCACGACAGCGTGGAGATCTACCAGTACCTACACTTCTTCACCAAGACCATCTCTGACAGCAG
>novel_circ_0006129_junction_seq
TCACCAAGACCATCTCTGACAGCAGGCAGACCAGTGGGTGCTGAAGGACT
>novel_circ_0000083
CGTGATCGTATTACCAGTTTCAGGAAAACGGGGATGAAGAAGGAGAAGCTCCTTATACAGCACCCAACAGATCCTAGCTCTACCCAGACTGAACTGCCTCTTCCTCAGCCACTTTTTGACGACCGCTCCATGAACCTCTCGGAAAAGGAGATCATTGACCTCTTCGAGAAGATGATGGAGGACATGAACCTGAATGAGGAACGCAAAGCCCCTCTGCGTGGAAAGGACTTAAGCACCAAACGCGAGATGGTGGTCCAGTACATTTCTGCCACTGCTAAATCTATAACTGGGAGCAAAGTTGCG
>novel_circ_0000083_junction_seq
ATCTATAACTGGGAGCAAAGTTGCGCGTGATCGTATTACCAGTTTCAGGA
>novel_circ_0000104
AGAGGAATCCCCATTGGGCAGTTCTGCAAGGACTTCAATGAGAGAACCAAGGAGCTGAAGGAGGGCATCCCTCTCCCAATCAAGATCCATGTGAAGCCTGACAGAACCTATGAGCTGAAGATCGGCCAGCCCACAGTGTCTTACTTCCTCAAGCAAGCAGCAGGCATTGCAAAGGGGGCCGGTAGCACAGGCCATGAGACAGCAGGGATGGTATCAGTGAGGGCAGTGTATGAGATCGCCCAGGTGAAAGCTCAGGATGAGTGCTTCAAGATAAGGAACGCCTCCCTCCAGACGGTCGTAAAAAGCATCATCGGCTCAGCCCGTTCACTGGGAATTAAGATTGTAAACGA
>novel_circ_0000104_junction_seq
CACTGGGAATTAAGATTGTAAACGAAGAGGAATCCCCATTGGGCAGTTCT
>novel_circ_0000105
CCTGACAGAACCTATGAGCTGAAGATCGGCCAGCCCACAGTGTCTTACTTCCTCAAGCAAGCAGCAGGCATTGCAAAGGGGGCCGGTAGCACAGGCCATGAGACAGCAGGGATGGTATCAGTGAGGGCAGTGTATGAGATCGCCCAGGTGAAAGCTCAGGATGAGTGCTTCAAGATAAGGAACGCCTCCCTCCAGACGGTCGTAAAAAGCATCATCGGCTCAGCCCGTTCACTGGGAATTAAGATTGTAAACGA
>novel_circ_0000105_junction_seq
CACTGGGAATTAAGATTGTAAACGACCTGACAGAACCTATGAGCTGAAGA
>novel_circ_0000107
GGGCGCTGTGCACGTGAAAACTGTAAATACCTGCACCCACCTCCACACCTGAAAACCCAGCTGGAGATTAACGGGAGGAACAACCTGATCCAGCAGAAGGCAGCAGCAGCCATGTTGGCTCAACAGATGCACTTTATGCTACCTGGAGCACAGCTGCAACCCATATTCCCATGATGCACGGTGCCACCACCTCCACTGTTTCGTCGGCCTCGACCCCAGTCACCAATGTTCCTTTCGCTGAATCTGCTGCCTCGAATCAGTAGACCCCTCGGAGCTTCTGACATCTGATCCAGTGGAGTTCCATTGTGTTCCCATGGAAACCCATTTCTGTCCCGTCCCCAAACTGCTGGTGGCGGGTCCAGTGGCACTAAACTCA
>novel_circ_0000107_junction_seq
GGCGGGTCCAGTGGCACTAAACTCAGGGCGCTGTGCACGTGAAAACTGTA
>novel_circ_0000108
GGGCGCTGTGCACGTGAAAACTGTAAATACCTGCACCCACCTCCACACCTGAAAACCCAGCTGGAGATTAACGGGAGGAACAACCTGATCCAGCAGAAGGCAGCAGCAGCCATGTTGGCTCAACAGATGCACTTTATGCTACCTGGAGCACAGCTGCAACCCATAGTTTGTCGAGAGTTCCAGCGTGGTAACTGCACGCGGGGTGAGAGCGACTGTCGCTACGCTCACCCCCTGGAGGCCAGCATGGTGGATTGCAGTGAGAACTCGGTCATTGTCTGCATGGACTACATCAAGGGCCGCTGCAGCCGAGACAAGTGCAAGTACTTCCATCCCCCGGCTCACCTGCAGGCAAGGATTAAGGCTGCACAGCACCAAGCCATTCAAAACACATCTTCTGCA…
>novel_circ_0000108_junction_seq
CAGCAACCAGCCTTCATCCCCACTGGGGCGCTGTGCACGTGAAAACTGTA
>novel_circ_0000122
GTGAGTCGATGAGAATGGCTTCTGGGGAATTTGCAGAAGACCCTTGCTCTTCTGTAAAGAGGGGCAATATGGTTCGTGCTGCCAGGGCCCTCCTGTCAGCAGTCACACATCTTTTGGTGCTGGCCGACATGTCTGATGTCTACAAACTTCTACTGCAACTTAAACTG
>novel_circ_0000122_junction_seq
CAAACTTCTACTGCAACTTAAACTGGTGAGTCGATGAGAATGGCTTCTGG
>novel_circ_0000134
TCCAATCCTCCCTGTTTGTGGGCTCGGTGCTTCGGTGGCCTTCTACACATGAGCAACTAGACCTCAACCTCTGACCTTGGCGTGATCTTTCACCTCTTCTACCAAACCACGCCCACAGGTGAAGTGTGTATGGAGCAGTGTGAGAGCGCAGCGGCTCTGCTGGAGTCAGTCAGAGAGCAGGAGGTGCAGTTTGAACAGCTGACCCGGGCAGGAGGAGAGGAGGAGAGTGGGCCTCCCTGCCACCAGCCCCTCGGCCCTGGGTTGCCCCCTCCCTCACACACAG
>novel_circ_0000134_junction_seq
GGGTTGCCCCCTCCCTCACACACAGTCCAATCCTCCCTGTTTGTGGGCTC
>novel_circ_0003778
GTTCTTACCAGTAGGTATCCTGGGCTGTTGGTGGTGGCAGAGCGCCTCTTGGATATCTATTGCCAGCTGACTGGGGAGAGACACTCTGACCTGGACACAAGCAGCCTCCAAAGTCCTGACAACATTCAGCAGCACAGATCTGCAGACAAAAGCACACCGCTGGAGGGGAGAGTCTTGTCACTAAGGGACCTACTGAAATGGTGTGAACGGATCAGTGTGAACTTTGATAGCACCTCCTCTGCCACAGCACAACATATCTTCCAAGAGGGTTTCTGCCTGAGTTTCTTGACTCAGCTGGAGAGAAGCTCCTACCCTGTGGTCCAGAAACTGGTGTGTCAGCACATCTTGATGGGAAATACCAAGTGTCTCAAACAACCCATTCCGGCACCCACAGACCGG…
>novel_circ_0003778_junction_seq
ACCTTGCCAGAGTGGTATCTGCAGGGTTCTTACCAGTAGGTATCCTGGGC
>novel_circ_0004481
TAAACCTCCATTGCACCAACACACCTGTGAGACTCAAGACAGGACATATCCCAGTGATCACCCAGTTGAACCAGCAGAGTGGACATAGGGAACCTTGAGAAAACATATGATACACCTGATCTGGTAGAATAAAGTTCCCCACAAG
>novel_circ_0004481_junction_seq
CTGGTAGAATAAAGTTCCCCACAAGTAAACCTCCATTGCACCAACACACC
>novel_circ_0006023
GACTCCCATCATCGCAGGCGGGCTCTTCGTGATTGACAGGTCCTGGTTCAATCACCTTGGCAAATACGATGCCGCCATGGACATCTGGGGCGGGGAGAACTTTGTATCCAAGGCAGAGTGGAACTCCGCAAGAAGCTCAAGTGCAAATCCTTTAAGTGGTACCTGGACAATGTCTACCCTGAGCTCAA
>novel_circ_0006023_junction_seq
TGGACAATGTCTACCCTGAGCTCAAGACTCCCATCATCGCAGGCGGGCTC
>novel_circ_0006025
GTCTGATCAGGTCCAGGGTGCGGGGGGCCGATGCTGCACGAGCCGGGGTCCTCACCTTCCTGGACAGCCACTGTGAGGTCAACAAGGACTGGCTGCCCCCACTGCTGCAGAGGATCAAAGAGGACCCAACCCGTGTGGTCAGCCCAGTCATCGACATCATAAACATGGACACTTTTGCCTACGTGGCAGCTTCTGCGGATCTCCGTGGAGGTTTTGATTGGAGTCTCCATTTTAAATGGGAGCAGCTGTCACCAGAGCAGAGGGCTCAGCGGATCGACCCGACTGAGCCAATCAA
>novel_circ_0006025_junction_seq
GGATCGACCCGACTGAGCCAATCAAGTCTGATCAGGTCCAGGGTGCGGGG
>novel_circ_0003570
GGGGAACCAATTACATTCTGTGAGAAGAGCTTTGTGAACCATCGCTCGAGCACCATGAGGAACTTCCTTTCTATGGCCGTCAACCTCCAGCTCTTCAAACAGTTCATCGATGGACGGCTGGCCAAATTGAACGCAGGCCGCGGCTTCACCGACCTGTTTGAAGAGGAGGTCACAGAAGGGGGCTTCTGTGGAAAAAGGAGGAGCACTCATCAACACAGCTGTGACAAAGGCCAAGAGTCATGCCAAGAGGGGCATCCGGGACATTAAGGGCAGACTTAAAGCGAGGGAAGAAGAAGAGGGGCTGATGGTCTGTGCCGGGTCTCCCACCAGCACCAAGAGCCTGTCTCCAAGGAGACTGCAGAAGATGAAACAG
>novel_circ_0003570_junction_seq
AAGGAGACTGCAGAAGATGAAACAGGGGGAACCAATTACATTCTGTGAGA
>novel_circ_0003576
GCCATCATCAACAGCACCATCACCCCTAACATGACCTTCACCAAAACGTCTCAGAAGTTTGGCCAGTGGGCAGACAGTCGGGCTAACACTGTGTATGGCCTGGGTTTCTCCACAGAGCAGCAGCTGCAGCAGTTTGCAGAGCAGTTTAAAGAGGTGAAGGATGCGGCTCGTCTGGCCAGAGAGAAATCCCAAGAGAGATTTGAACTGGCCAATCCTGCGCTCAGCATTGCAGCTCCACAG
>novel_circ_0003576_junction_seq
TGCGCTCAGCATTGCAGCTCCACAGGCCATCATCAACAGCACCATCACCC
>novel_circ_0000384
ATATAAACCAGCTTCAGCAGATAATGCGTCTGACAGGAACACCCCCAGCGTCTCTAATAAGCAGGATGCCCAGCCATGAGGCCAGGAACTACATCAGCTCTTTGCCCGACTTGGCCAAGAGGAACTTTGCTGATGTGTTTATTGGCGCCAACCCACAAGCTGTGGACCTTCTGGAGAAAATGCTGGTTTTGGACACAGACAAGCGCATAACAGCAGCAGAGGCTCTGGCCCACCCCTATTTCGCTCAGTATCATGACCCAGATGATGAGCCTGAGGCCGAGCCGTACGACCAGAGCTTTGAGAGCCGCGAGCTGGAGATTGAAGAGTGGAGACGATTAACCTATGAGGAGGTGTGCAGTTTTGAGCCACCTATCCTTGATGAGGATGACATGGAGTAAG…
>novel_circ_0000384_junction_seq
TGGAGTAAGAAGACATCGACAACCAATATAAACCAGCTTCAGCAGATAAT
>novel_circ_0000388
ATTGTGTGTACATTGAGAGTCGACGGCCCAACACTCCCTACTTCATTTGTAGCATTCAGGATTTCAAGCTG
>novel_circ_0000388_junction_seq
TTGTAGCATTCAGGATTTCAAGCTGATTGTGTGTACATTGAGAGTCGACG
>novel_circ_0000398
ATGACCTTCTAGGCAAGAGAAGAAGCTTCTCACCCAACAGCATCAGCGAGTGTCCGTCTGACAGCAAGAAGTCACGCAGCGTATCCCCCAAAGACATGCTCCGTGCTCGCCAAGAGGCGCTGGCTGCAACAGTGAGGAATCCAGCAGCCTTAGAAGCTCACCTGCCCTCAGCGGGCAGCTCCTCTTCTTCCAGTCAGAGACGCAAGCAGGGTCTGCCGCAGCACCGGGACGCACATTACACCGACAG
>novel_circ_0000398_junction_seq
ACCGGGACGCACATTACACCGACAGATGACCTTCTAGGCAAGAGAAGAAG
>novel_circ_0000410
AAGAATGGTGAAAGTGCTGGAGAGGACAAAGCCAGGATTCTACACACCTGTGATTGGATGTGAGCTTGTAGTGACCTGAGACCATTAAAATGGAGTTGCTATGGAAACTTACACTGCTGCTGTCATTGGTGGAGTGTCTGGCAGGAAGCGGAGCCCTGCTGAGACCTGTGTTCACCAAACAACCTGGCAGTGTGGTGTTTCCTCTTCAGCCTGGTGAGAATCGCAGAGAAGTGGTGTTCAGCTGTGAGGCCCAGGGACAGCCGCCACCCTTCTACAGACTTGGAGAATTTCAAGACACAGAGAAGAAATCCAGTGAGGGTTCGTGAAGGTCAAGGAGTGGTCTTGCTGTGTGGACCACCGCCCCACTCAGGAG
>novel_circ_0000410_junction_seq
TGTGGACCACCGCCCCACTCAGGAGAAGAATGGTGAAAGTGCTGGAGAGG
>novel_circ_0000414
GAAGCGGAGCCCTGCTGAGACCTGTGTTCACCAAACAACCTGGCAGTGTGGTGTTTCCTCTTCAGCCTGGTGAGAATCGCAGAGAAGTGGTGTTCAGCTGTGAGGCCCAGGGACAGCCGCCACCCTTCTACAGGTGGAAGCTAAATGACACTTTCATTCTGCCCAGACCGGGGTCACGTTACTCTCTCATGGGAGGAAACTTGCACATCAGCAGTCTGAATAAAGAGGAAGATGTTGGCATCTATCAGTGCCTGGCATCAAACTCTTTTGGCACTATCGTCAGCAGAGAGGCCAGTCTGCACATTGCATACTTGGAGAATTTCAAGACACAGAGAAGAAATCCAGTGAGGGTTCGTGAAGGTCAAGGAGTGGTCTTGCTGTGTGGACCACCGCCCCACT…
>novel_circ_0000414_junction_seq
TGTGGACCACCGCCCCACTCAGGAGGAAGCGGAGCCCTGCTGAGACCTGT
>novel_circ_0000429
CTGTGCAGTCGTTGAACAGCCTGAATGACCAGATTGCAAGCTTCATGGTGACTGGACCCAAGCCCCTGGAGCAGGAGGAGCACGCCTTTCTGCCCTCTGAGAAGGAGACACTGCAGAAGTCCATGACCCTAATGAGGCACCTCCTTGTGGATGCTCAG
>novel_circ_0000429_junction_seq
GAGGCACCTCCTTGTGGATGCTCAGCTGTGCAGTCGTTGAACAGCCTGAA
>novel_circ_0000431
CTGTGCAGTCGTTGAACAGCCTGAATGACCAGATTGCAAGCTTCATGGTGACTGGACCCAAGCCCCTGGAGCAGGAGGAGCACGCCTTTCTGCCCTCTGAGAAGGAGACACTGCAGAAGTCCATGACCCTAATGAGGCACCTCCTTGTGGATGCTCAGGCAAAAATCCTGAAGATGATGGATGACAACAAGCAGCTGGCCCAGCGCATCGATGGGGCCATTCAGTCGGCCAGCCAGGAGGTGACCAACCTGCGTTCAGAGCTGAGCGCCACAAGTCGCAGGCTGGCTGAGCTGGGGGCAGACTCCTCTGCCAGCATGCTGGAGACCCTGCAGCACAACCACAATG
>novel_circ_0000431_junction_seq
GAGACCCTGCAGCACAACCACAATGCTGTGCAGTCGTTGAACAGCCTGAA
>novel_circ_0000441
GAAACAGTGGAATATGCCTTCCTGATCATTTTCACTGTAGAGACATTTCTGAAGATCATTGCCTATGGCCTGGTCATGCACCAAAACTCATACGTCAGAAACGGCTGGAATATGCTGGACTTTGTCATCGTTATAGTGGGGTTGTTCAGTGTGGTTCTGGAGATGATAACCAAAGATGCTGACTCTGGTGGCCAGTCTGGAGGCAAACCAGGGGGGTTTGACGTCAAGGCCCTCCGAGCCTTCCGCGTGCTACGACCCCTTCGCCTTGTTTCTGGAGTTCCGAATGAATGATGCAATGGGCTTTGAGCTGCCCTGGGTTTACTTTGTTAGCTTAGTCATCTTTGGATCCTTCTTTGTTCTCAACTTAGTTTTAGGTGTGCTGAGCGGAGAGTTTTCCAA…
>novel_circ_0000441_junction_seq
GGAGATGAGGAGAGCAAACGTAACCGAAACAGTGGAATATGCCTTCCTGA
>novel_circ_0000442
CAAATACAGAGCAGTTTTGTAGTTGTCATTCACCCTGGTTCAAGGACACTGCGCATTGGCCGAGCAACAGACACTCTTCCGGTGACTGTTCCGCATGTGATAGCACGCAGACACAAGCAAAGTGGACAGCCCAGATATGAAGACACCTGGTTGTTGAGAGAGGGTCTAAATGCTCTTTATGTGAATCCTTCTGACTGTTACAACATCCACTGGCCTATAGTCAGAGGTCAGCTCAATGTGCACGCCGGCCCTGGGGGCTCTCTCACCGCCGTCCTGGCTGACCTAGAGACAATCTGGAGTAATGTCATTCAAAAGCATCTCGAGATCCCCCTCAAAGATTTGAAG
>novel_circ_0000442_junction_seq
CGAGATCCCCCTCAAAGATTTGAAGCAAATACAGAGCAGTTTTGTAGTTG
>novel_circ_0005745
TACTGGTAAAGAAGGCCAGCCCAAAAAGTATTATACTTTGGACTCTATCTTATTCTTGCTCAACAATGTGCATCTTCCACATCCGTCATATGTGCGAAGAGCTACAAAAGCGAATATCCCTATTGTCAGACGACCTGATCGAAAGGGCTTGCTGTCATATCTCAATGGCGAGAGTTCTACATCAACAAGTATCGACAGAAGTGCTCCTATAGAAATAGGTTTGCAAAGGCCAACACAAGTCAAACGAGCTGCTGATGAGTTATCTTCTGAAGCCAAAAAACCAAAGATTGAG
>novel_circ_0005745_junction_seq
TGAAGCCAAAAAACCAAAGATTGAGTACTGGTAAAGAAGGCCAGCCCAAA
>novel_circ_0005880
ATGCTGCGACTCTGCGCAAACTGGCAGCTCATCCGTCCACAGCCGTAATGGTGAGAGAGGCACTTAAAGAGTTGGACACGCGCAAAGGGCTTTCTTCTCAAGCAATACAAAACTATATTAAACACAAATACCCTTCAGTGGATTTAGTGAGGTTGAAGCACTTGGTGCGTAGAACCCTGAAAAAAGGAATCGAGGACGGCACGTTGACGCGGCCTGCCAACTCAACTAGCACTACAGGCGCAATGGGAAAATTTAGGCTGGCACCAAAAGCAAAGGAACCAAAGACAAAAACCGAGAACGTTGATCCAAATGTGCAGAACCCTCCAAAACCAGCCAAAGACGGAGCCAAGAAGCCCAAGAAAGCAGGTGCGCTGAAGAAAGAGCCTACCAGCGACCAAA…
>novel_circ_0005880_junction_seq
TACCAGCGACCAAACGAAATCCAAGATGCTGCGACTCTGCGCAAACTGGC
>novel_circ_0003714
GCGGTGATGGTAAGATTGGGAAGGTAGTGGACATTCGTGGCTGGGACACAGAGTCTGGTCGCAGCGTGGCTAGTGTCGCCTGGTCTAATGGCACCACCAACGTCTACCGAATGGGACACAAGGGCAAGGTAGACCTCAAATATGTGTCTGATGGTCAAGGAGGCTTCTATTACAAAGACCACCTACCAAAGCTTGGTGCTTGGCCAGGTGGGGAAGGTGCTAAAAGTATATGCAGATGGTGACCTACGGGTGGCATTTGGAGGTCAGACGTGGACATTCAACCCAGCGTGCCTTTCGGCACAGCCTGTGGACGTGGACGCCAACCTCATGACAGCTGAGAACCCCAACGAATCTGGAA
>novel_circ_0003714_junction_seq
GCTGAGAACCCCAACGAATCTGGAAGCGGTGATGGTAAGATTGGGAAGGT
>novel_circ_0003718
GGACTCCAAGAAAGACTAATGCTTCTCTTCCCTCAAGATGTCTTGCTGCTGTCAGTTGACAACAACCGCATGAATATAAGATATGAGGTGAGCTGGTGGAGCCTCTGCAGGTCTTCTGTACCTGCCTGGAGGATTATCAGAACTGGATTTTTCAACTACAGCAGCCAGACGAAGGCAGCCACGTTACTGTGAGTCACCCTGCACCTCCAATCATGCCAAAGCTGCAAAGAAGCAGGAAGGAGTCCCAGGAACCCACAATAACAGCCGACCCATGTCCCATTAATGGATGCAGCTGACTTGTCACAAG
>novel_circ_0003718_junction_seq
ATGGATGCAGCTGACTTGTCACAAGGGACTCCAAGAAAGACTAATGCTTC
>novel_circ_0003719
GAAGAGAACAAGAAGAAGAAGAATCAGGCAGAAGAACACACATTTGAAAAGTCTGAGCTGTTTCAAAAAAGAAGCAGAAAGAAAAAAAGGAGGAAGAAGCCTGGAGGAACACAAGGCAGCGATGGACCGCAGAGTGGCTCAGTCTGACCCTGGGGTGGCCTGGATTCACACACTGCTGCTGGCCACCATCCAGCACACACACTAGGCTGCCAACGCCAGTGAG
>novel_circ_0003719_junction_seq
ACACTAGGCTGCCAACGCCAGTGAGGAAGAGAACAAGAAGAAGAAGAATC
>novel_circ_0003723
ATAAAGCGTTGGTCGGAGCTGTCATGTCTGGTGAAGCTCTATTTCTGCTTCACCATAGCGTCTCTGCTGGCGCTGCTCGGCCTCACCCTAACCAGCATCTATAAGCAGCGTAAGGACACAAGCATGACTGATGAGGACAACTTGACTGTATCTCTCATACTTCTGGTGGGAATATTGTTCTGCATCTACTATATCAGCCGTGGCGTGCTGCAGGAGAACAGACAGGAGCTGGTGGTGTTTGTACTCTGTGTGTTTGTGATCATGATCCGATCGGTGGTCAACTTCTCTGTGCTGGGGCCAAAGGACAAGCAGGATCTGCTG
>novel_circ_0003723_junction_seq
GCCAAAGGACAAGCAGGATCTGCTGATAAAGCGTTGGTCGGAGCTGTCAT
>novel_circ_0003725
ATCAGCAAGAGTCTAGGCAGCGGAGCGAAGCACACCATTAGTAGAGGAAAATGAGTGAACTGGATCAGCTACGCCAGGAGGCTGAGCAGCTCAAGAACCAGATCAGAGATGCCAGGAAAGCGTGTGCGGATGCTACCCTGTCTCAGGCTTTTGGTCAGCGCCTCCCAGGATGGCAAGCTCATAATCTGGGACAGCTACACCACAAACAAGGTCCATGCCATCCCTTTGCGTTCCTCCTGGGTGATGACGTGCGCCTATGCCCCTTCCGGGAACTACGTCGCCTGTGGGGGCCTGGATAACATCTGCTCAATCTACAACCTGAAGACCCGTGAGGGAAATGTGCGTGTCAGCCGTGAGCTGGCTGGGCACACAG
>novel_circ_0003725_junction_seq
AGCCGTGAGCTGGCTGGGCACACAGATCAGCAAGAGTCTAGGCAGCGGAG
>novel_circ_0003958
TGAACAGAGTATCTGCCAGGCGCGAGCCGCTGTCATGGTGTATGACGATGCCAATAAGAAGTGGGTCCCAGCCGGTGGATCCACTGGCTTCAGCAGAGTCCACATATACCACCACACCGGCAACAATGCCTTCCGCGTTGTGGGACGCAAGATCCAAGATCATCAGGTGGTGATAAACTGTGCCATTCCCAAGGGGCTGAAGTACAACCAGGCCACGCAGACCTTCCACCAGTGGCGTGACGCCAGACAGGTCTATGGTCTCAACTTTGGCAGCAAGGAGGATGCCAATGTATTCGCCAGTGCCATGATGCACGCCCTGGAGGTGCTCAACTCCCAGGATACAG
>novel_circ_0003958_junction_seq
GAGGTGCTCAACTCCCAGGATACAGTGAACAGAGTATCTGCCAGGCGCGA
>novel_circ_0003966
CGTGGGTGGGCTCCCTCTCCATGGGGATGATTTTCCTTTGCTCTCCCATTGTCAGCGTATTCACGGACATCCTGGGCTGCAGAATTACTGCAGTGGGTGGCGCTGCTGTCGGCCTAGTCGGTCTTCTGGCCAGCTCCTTTGTCAC
>novel_circ_0003966_junction_seq
GTCTTCTGGCCAGCTCCTTTGTCACCGTGGGTGGGCTCCCTCTCCATGGG
>novel_circ_0004161
ACTCCAGGTCTCTGGATTGATGAAGGAGCAGAGCAAGGAAGTCCTCACCAGCGGTCAGCCTCGTGGGGCAGTGCAGACCACCTCAAAGAGATTGCTAAACTGAGGCTGCAACTGCAGCGCAGCAAACAGGTCGGCCGGCAGAACAAAGACAGGGAGCAGAGCTCACTGCAGCTGCCGCAGCAGGCGCAGCACAGCACTGCATGCCAGCCTCAGTACAAAGGAAGTTCATCAGCTGTATCAACAATCCCAGTGCCAAAGTCCCTCATTTGCAGGGTGCCAAGCAGTGTGGAGGGCATCAACCATGAGCTAGAAAATGTGTTTATCAGGGAGGACTGGGAACAGGGGATACAG
>novel_circ_0004161_junction_seq
GGAGGACTGGGAACAGGGGATACAGACTCCAGGTCTCTGGATTGATGAAG
>novel_circ_0004172
GTATGAGACTCTGGCTGTAGCTACAGAGGCAGAGAGTCGACAGGATCCTGACCTGCCCGTCAAGACTGGAGGCAAGAGGCTCATGACATCCTGCCTAAAGCCGACAGTGAGACAGACCTGATTGTTACAGCTGCTGTGTCCTCCAGCATGGACAACCCATCGCGAGCTCTGATCCAAGACATCAATGGTCTGCCTGTCCCTTCAGTAAGCGTACAGGTGAAGGTGAAGGCCAGTTGTGTGGTACAGTCGTCTAAGCTGACGGTCGGCGTTCAGCCTCCTCTTGCTGTCACTCAGGACCAGTTCGTCCTGGATCCCATGG
>novel_circ_0004172_junction_seq
GACCAGTTCGTCCTGGATCCCATGGGTATGAGACTCTGGCTGTAGCTACA
>novel_circ_0003546
GCAATGCATGCACTATGTCAGAGTACAACAGGCTGAAGAGCATTCTGCTGGATATGCAGCCTGAAGTGCTGAAAACTGGAGAGCACAGCCAGCAGCGAGACATGGAGGAGAAGAGAGCACTGGTGGACACCATGTTCAAATACCTGGATGTGAACAATGACAGTCGGCTGGTCAGTGATGAGCTGGAAAAGCTCTCCATGAAGGAGCATCTGGAAGACAGTCTGCTGGAGTGCACCGTGCAAGACCTGCTGCGTTACGACGACTACAACAACGACGGACACCTCAGTCTGCACGAGTTCTACACGGCTTTTC
>novel_circ_0003546_junction_seq
CTGCACGAGTTCTACACGGCTTTTCGCAATGCATGCACTATGTCAGAGTA
>novel_circ_0003547
CCCTTTCAGATGCAGATGAAGATCCCTGTCGGAGGACCTACTGTGGACGGGGTCGACAGTGTGTGCTGATGGCAGAAACTGGCCGTGCTGAGTGTGTTTGCCAGGAAAAATGCCGGCCCTCCTTCGTGCCGGTGTGCGGCTCAGACGGCAGGTTTTATGAGAACCATTGCGAGGTTTACCGCGCCGCCTGCCTGGAGAGGAGAAGAATTTATGTGGTGCACAGCAAGGACTGCTTCTTCAGAGGCAATGCATGCACTATGTCAGAGTACAACAGGCTGAAGAGCATTCTGCTGGATATGCAGCCTGAAGTGCTGAAAACTGGAGAGCACAGCCAGCAGCGAGACATGGAGGAGAAGAGAGCACTGGTGGACACCATGTTCAAATACCTGGATGTGAACA…
>novel_circ_0003547_junction_seq
CTGCACGAGTTCTACACGGCTTTTCCCCTTTCAGATGCAGATGAAGATCC
>novel_circ_0003557
ATGGAGAGTGAGAAGAAGAGGAGAAAATACTCCACGAGCAGCAATGACTCCGACACCACCGACAGTCAGGTGACATCGTGGTCCAGGTCATCCAAAAATATGGGCACCAGCAGCACATGGGTCCGCCACCAGCACAAGAAACCATCAGAGGTGTTTCGTACCGACTTCATCACGGCCATGAAGCTGCCGGACTCGGCCCAGCTTGGCATGGACGACTTCTACTTGCTCTCCGATCCCTGGAGACAAGAGTGGGAGAAGGGAGTACAGGTCCCTGCCAACTTGGAGGCTATACCGGAGCCTTTGGTCAG
>novel_circ_0003557_junction_seq
AGGCTATACCGGAGCCTTTGGTCAGATGGAGAGTGAGAAGAAGAGGAGAA
>novel_circ_0004504
GACCGAGTGTGTGGAAAAGAAAGATGCTCCTGAAGTCTTCTTCTGTTGCTGTGAAGGAAGCTTGTGTAACACGAAGTTCTTCTACAGCCCCGACAGCAGCCAGTCGCAGATTCCCACGACAAACAAACCAGTGACGCCGAGGCCCCCAGTCCTGACCACTCTGATGTACTCACTGGTTCCTATCATGGCCATCACTGCCATTGTCCTGCTCTCCTTCTGGATGTACCGACACCACAAACTGGCCTACCCACCTGTACTGGTGCCTACACAG
>novel_circ_0004504_junction_seq
CCCACCTGTACTGGTGCCTACACAGGACCGAGTGTGTGGAAAAGAAAGAT
>novel_circ_0003652
AAGAACATGACATTGAAGCCCCAGGAGTGCAGAGACAACCAAGCAGGGCCCCTGCACAAGAAAAAGCCTGCCAGAGTCCCCAATGGCCTGAGCCTGGAGCCATATAAGAACAATCACCACCACCTCCAGCCTTCAGACCAGGAGAACAACCCCAACCTGGCACATGCACATGGCAAGAGGAAGAAGAAACACTTGAACAAGAAACACTCAATG
>novel_circ_0003652_junction_seq
ACACTTGAACAAGAAACACTCAATGAAGAACATGACATTGAAGCCCCAGG
>novel_circ_0003659
GTTTAGTAACAGGCCGGTTCTATAGCGAGACAGGGCAGCCTACAGAAGCTCTGCTGCAGGTTGAAGCATCACTAGTGGAAGGCCAGCGGATCAAGGCACATTCTGAAGCTGAGATGCTACACTTCCCAAGCTGCAACTCAGAGTGGAGCTCTGCCGGGGGAGGAAGAGTTTGGTGCTCCACTAAGAGGCAAAGATGTCTCACTGGCCTTCATAACTGGGGACTTCACAGAAAGTGGTCTGACAGATGACGTGTCCAGTCTGTCCCCACTGCAGGTGCTGGCCCTGTATGACTGGCTGTCCTTCTATCAAAGGGAATACCAACCTGTAG
>novel_circ_0003659_junction_seq
TATCAAAGGGAATACCAACCTGTAGGTTTAGTAACAGGCCGGTTCTATAG
>novel_circ_0003662
GACCCAGGAAGGACAAACAGCACTACAGTTGGCCATCAGTAACCAGCTGCCACTGGTGGTAGATGCTATTTGCACAAGAGGGGCTGATATGTCTGTGGTGGATGACAAAGGTGACCCTCCTTTGTGGTTGGCTCTCGAGAATGGCCTGGAAGACATTGCATCCACCCTGGTCCGCCATGGCTGTGATGCAACTTGTTGGAGTACAGGGCCTTCTGGTTCCCAGCAGACCCTCCTGCACAGAGCTGTTGATGAGAATAATGAGGTGTCTGCTTGCTTCCTCATCCGCAG
>novel_circ_0003662_junction_seq
TGTCTGCTTGCTTCCTCATCCGCAGGACCCAGGAAGGACAAACAGCACTA
>novel_circ_0003672
CTGAGGATGATGGGCTGTGGGAGAACGGCCTTTCCTACGAGTGTCGTACGCTGCTGTTCAAAGCCATCCACAACTTGCTGGAGCGCTGCCTCATGAATCGCAGCTTTGTTCGCATCGGAAAGTGGTTTGTCAAACCCTACAAGAAGGATGAGAAGCCCATCAACAAGAGCGAGCACCTATCCTGCGCCTTCACCTTCTTCTTGCACGGTGAGAGCAATGTGTGCACCAGTGTGGAGATCAACCAGCACCAGCCCGTCTACCATCTGACGGAGGAGCACCTCACCCTGGCTCAGCAGGCATCCAGCCCCTTCCAAG
>novel_circ_0003672_junction_seq
CAGCAGGCATCCAGCCCCTTCCAAGCTGAGGATGATGGGCTGTGGGAGAA
>novel_circ_0003984
AGGTGGCTCCCTACCTACAAGGGGGTGGACTGGGGCAGCAGGTGGTATTGGAAGGAAACAGGCTGGTGCTGACCTGCCTGGCTGGAGGCAGCTGGCCTCTGGAGTACCGCTGGACTCTCAACAACAGCAACATCACTGAGTGGACGCCACAGTACAGGTTGTCTGTCCCGTCTGTGAAGAGGACCGACGCTGGCCTGTATCAGTGTATGGTGAGGAACAGGATGGGAGCAGTAATACACAAGAGGACAGAGGTGCAGGTGGCCTTTTTGGGGAACTTCTCCGCTGAAGAGCAGAGAAAGACGGTGACTCAGGGCAGAGCAGCTGTCATCAGCCCGCCGATCCTCACGTCTTTCCCCCGACCCATAGTCACATGGTTCAAAGATGGACACAAGATCATCC…
>novel_circ_0003984_junction_seq
ACAAGATCATCCCCAACGACCGAATAGGTGGCTCCCTACCTACAAGGGGG
>novel_circ_0003985
ATTGATGCTGAGAGAGGAGGCGCCTAGCGCTCCTCCGAAGAATATTGTAGCCAGTGGGCGGACAAACCAGTCCATCATGGTCCAGTGGCAGCCTCCACCAGAACCCCAGCTCAATGGACTACTTCGAGGATATGTTCTCAGGTACCGTCTGGCAGGGCTGCCAGGGGACTACCAGGAGAAGAACATCAGCAGCCCAGAGACCAACTACTGTCTGCTCAAAGATCTGATCATCTGGACACAGTACCAGATCCAGGTGGCTGCGTACACTGGAGCCGGCCTGGGTGTGTACAGCAGTCCTGTCACCGAGTACACTCTGCAGGGAG
>novel_circ_0003985_junction_seq
GTCACCGAGTACACTCTGCAGGGAGATTGATGCTGAGAGAGGAGGCGCCT
>novel_circ_0001951
GACCGTCCTTTTCCATCGCCATCAAATCAGACGACACCACTGTTTATCCATTGAAAACAGCCAAAATGGAGTGTTCGCTCAGCGTCTCTGGATCCTCACCAAAGACTG
>novel_circ_0001951_junction_seq
GTCTCTGGATCCTCACCAAAGACTGGACCGTCCTTTTCCATCGCCATCAA
>novel_circ_0001952
GACCGTCCTTTTCCATCGCCATCAAATCAGACGACACCACTGTTTATCCATTGAAAACAGCCAAAATGGAGTGTTCGCTCAGCGTCTCTGGATCCTCACCAAAGACTG
>novel_circ_0001952_junction_seq
GTCTCTGGATCCTCACCAAAGACTGGACCGTCCTTTTCCATCGCCATCAA
>novel_circ_0005418
AGGTGGAGGCAGAGCCAGTGAGGAAGCCAGGCGAGCGCCCCTCGAAGCGCAGCTGTTTCTGGGAGTACAGACGCGCTAGAGAATCAACCACAAAGAAGAAGCTGGGCGGAGATGTGCACTGGTCTCTGTCGTGGAGCTCCAGCACTCTCCCGAGCACACTGTACCGCAGAGAGGGCAAAAAAGGGCGCCGCAAAGCTCGCAAGACTGACGCCAGTGACCTGACACCAAACCCTCAGAAGCTCCACAACATCGGGGAGCAGCTGCAGAAGCTCAACGCTGCTATCGACGGAATGGGTCCAGTCAATGACCTGCCCGCTGTGGCCCGAGCCCGGTCCCGCAAGGAGAAGAACAAGCTGGCCTCCAGGGCCTGCCGGTTGAAGAAGAAGGCCCAGCATGAAG…
>novel_circ_0005418_junction_seq
CTGTGGGGGCTCAACCAGGAGTACGAGGTGGAGGCAGAGCCAGTGAGGAA
>novel_circ_0004294
GCCTCAGAAGATTGAACTCGGTGCCATAGGAGGAGCCTCCAATAAGGACAGCATCAACATGGACAACATGACTGTGGAAGAGATGACCATGAGGGCCAACCAAGTGACCGATGAGTCACTGGAAAGCACACGGAGGATGCTGCAGTTGGCAGAGGAGAGCAGACAGACAGGCGCCGGCACCATGGAGATGTTGGACCAACAAGGAGAGCAACTGAAGAATGTGGAGCAGGGCTTGGATCAGATCAACGTGGACATGAGAAAAGCTGAGAATAACCTGACTGACCTCTCCAGGTGCTGCGGCCTCTGCGTCTGCCCCTGTGACAG
>novel_circ_0004294_junction_seq
GCCTCTGCGTCTGCCCCTGTGACAGGCCTCAGAAGATTGAACTCGGTGCC
>novel_circ_0004301
GTCCTGCTGAGGTTCCCATGATGTCCCCAAATGGGTCTATCCCCCCCATCCACGTACCCCCAGGATACATCTCGCAGTAACAAATCACACGCCCCGTCGCTGGGGTCAGTGGGATCGGGGGGAGGAGTCAGTAGTCCAGGAGGGAAGAAGCCAGAGAGGCGACTCCGCAGCAGTCCACGAAACAGTGAACCAGAGACACACACACAAG
>novel_circ_0004301_junction_seq
AGTGAACCAGAGACACACACACAAGGTCCTGCTGAGGTTCCCATGATGTC
>novel_circ_0004302
GTAGGGCAGTTCATTGAATTTCTCCATGAATGTACGTCACAATGATGATGACAGACCAGATTCCACTGGACTTGGCTCCGCCCCCCCACCTCAACGGGGAGGTCCCTCTCATGCCTCACATGGTTAATGGTGAGGCAGCACAACAGGTGATCCTGGTGCAGGTGAACCCTGGAGAGACGTTCACCATCCGAGCAGAGGATGGCTCACTACAGTGCATCCAGG
>novel_circ_0004302_junction_seq
GATGGCTCACTACAGTGCATCCAGGGTAGGGCAGTTCATTGAATTTCTCC
>novel_circ_0004462
AGAGCAAACTGCCACGGTTTACACGGTCCATCCAGGCTGGACCAAATGGCTGCCTCTTTTCAGGTCCACTGCTGCTGGAGTTCCACATAGCACAGAAATGTGAAATTGGCTGCTGGTTGAGGACAGGGAAACATTCAGCATGCCCTGCTGGTAGTCTGGCTGACGAATCCAGTGAATAAGCTGAGAAGCACTGCATTTACAGGCTGATGAAGACACTGGTGTTTCAAAGGCAACAGTGGAAATTGTCTCTGA
>novel_circ_0004462_junction_seq
AGGCAACAGTGGAAATTGTCTCTGAAGAGCAAACTGCCACGGTTTACACG
>novel_circ_0005884
ATCATGGCGGAGTACAGCTCTCTGCTCAGCGACCTTTCTGAAAACATCACCAATGAGGACTTGGAGCAGCTCAAGTCAGCCTGCAAGGAGGACATTCCTGAAGACCAGAGCAACAACATCACTTCCTCAAAGGAGTGGTTTAGTTACCTGGAGAAGAACGACAAGCTGTCCCAAGATAACCTGTCCTACATTGAGCACATCTTTGAGATTTCGCGGCGACCGGATCTGCTGACGAGGGTGATCGAATACCGCACCACCGTGCTCAAGATCTCTGAGGATGATGAGATCGACACCAAGCTCACACGCATCCCTTCGGCCAAGAAGTACAAAG
>novel_circ_0005884_junction_seq
ATCCCTTCGGCCAAGAAGTACAAAGATCATGGCGGAGTACAGCTCTCTGC
>novel_circ_0006157
AGAAACATCACTTTCATCAGTAATGCAGCTGTGCGAGAGACCATCTTGAACGTGACCTTGAGCAACCTCCATCCCTATTTTGAATTCTTTGCGCCTGAAGACTTCCAGCTGTGGTTCCAGGTCTATTTGTTCACTGCGTTGGCGAGCTTCCGTCCTGACAGCTTGGTGGTGATCCCCCTGAACATCAGCTGTGCATCCTACGAAGCTAT
>novel_circ_0006157_junction_seq
TCAGCTGTGCATCCTACGAAGCTATAGAAACATCACTTTCATCAGTAATG
>novel_circ_0005561
GGACCGAGAAGGTTTGTCAGGCACAGGACTGCAAGCACCTCCATGTTGTCAACCCTGACTGGCTGTGGAGCTGTCTGGAGCGCTGGGAGAGGGTGGATGAGCAGTTGTACCCACTGAAGGACGACTACTCTAAGATGCCACGGAGCAACAGTCCAGCAGCTTTCCCTGACAATCTGGACTCCCCGCAGAAGTCAGTTTTCCAGCCAGCTCCCATCCAACACAGACCTCCACCTCTAGCCCATGAGGTTCAGACCTACGACCCCATCACAGGGAAGTTGATCCGCAGGGGCCCTCAGATGTCACGGCCACCATCCTACCTCCAACCATCAGGGTCTCTGTTGCTTTCTGATCAGAGAGAGCAGTCTTGTCTCAGGGGAAGTTCCAAAAGTCAGCAAGATG…
>novel_circ_0005561_junction_seq
AGATCTGGAGAGCATGGACAAAGAGGGACCGAGAAGGTTTGTCAGGCACA
>novel_circ_0004210
TGCACTGCCACCATTGTGATACTCTGCATCGGTGAAACACACAACTTGATCAACTACGTCTCCTTCATCAACTACCTGTCATATGGCGTCACCATCGCAGGTCTGCTGTACTGTCGCTGGAAGAAACCCAACCTGTACCGACCCATCAAGGTGAATCTGCTGGTTCCTGTGTGCTACCTGATGTTCTGGGCACTGTTGCTGGGTTTCAGCCTTTACTCAGAGCCGGTAGTTTGTGGCGTCGGCCTGGTCATCATGCTCACCGGTGTACCTGTCTACTTTCTGGGTGTACACTGGAAAGAAAAACCTATGTGTATCTACAACTTCACTG
>novel_circ_0004210_junction_seq
CCTATGTGTATCTACAACTTCACTGTGCACTGCCACCATTGTGATACTCT
>novel_circ_0004212
AAACAAGAAACTCCTCATAAAAGCACGGGTGTATGAGCTTGAACGGCATGACATTATACTGTGCACATGTACACAGTCTTCTACCCCGAGCTTGAGAAAGACAGTCAGCGCACGTCAGATCCTCATTGATGAATGTGCAATGGCCACTGAACCTCAGGCCCTGATTCCACTGGCCTGCAACAAACCAGAAAAG
>novel_circ_0004212_junction_seq
ACTGGCCTGCAACAAACCAGAAAAGAAACAAGAAACTCCTCATAAAAGCA
>novel_circ_0004218
ACTCTGCTCTGGTGTATTAGATGCAGTGTGGTGTGATTTCCTCCCTCTGTCTACACCAAGCCTCACCTCAGGACCAGGAATGAGCCAAGCATCAGGGACACCCTGGATCAGACCAGGACCAGGACCCGGTGCCGCTGCAGCCAGCCAGGATGAAGGTGGGGAACCAGGTGGCAGCGTCCCAGCACCGGTGATCACTCAGGCAGAAGAGTGTCAGTGGCAAGCACTAGGAGCACTGGTCTGGCCACCAGTGGGTCCAGTAGGACCATTGAAGTCCCAGAGACCTGCTGACCTGGTGGTCCCTGCAGCTGTACATGTGTTCAGGTCCCAGTCTGAGCTCCAGCAGTGACGGAGGAGATGTGGCCTATGCTGACCTCCTGTCTCTGGCCAGTGAGGACACCA…
>novel_circ_0004218_junction_seq
CAGTGAGGACACCATCTCCAGGAGGACTCTGCTCTGGTGTATTAGATGCA
>novel_circ_0003926
GTGCACCCAAATCCTGACCGGCCGCCCCACCTGCGTCTAAAGATGTATGAGTTTGCAGGTCGTGTCGTAGGGAAGTGCCTGTACGAGTCCGCTCTGGGTGGGACATACAAACAGCTGGTTCGAGCTCGCTTTACACGTTCCTTTCTGGCCCAGATCATTGGGCTTAGGATGAATTACAAGGTGGCTCTGAAACATTTCAAGACAAGGTGAACTTCTTTCAACGTGAACTCAGGCACATCCACTCAAAGAGACCTCGCACAAAGACCTGCCTGAAGGTCACTCGGCACTCCATTCTAGAATCTTCCCTGAAGGCTACAAAGAACTTCTCAGTGTCAGACTGGAGTAAGAATTTTGAGGTTGTGTTTCAGGATGAGGAAGCTCTAGACTGGGGAGGGCCTC…
>novel_circ_0003926_junction_seq
CTTCAGCGACAATAACCAGGGTCTTGTGCACCCAAATCCTGACCGGCCGC
>novel_circ_0003929
TGTCCAACATTAGTTTGACTGTGCTGAAACCCAGTTTCCTGGAGATCTTACTGGAGTCCCACATTGTCATGATAAGGGGCAACAGTGGCTTGAAGCCCAAAGACAATGAGATGAACTCCAAACCTTGGCACTGGCCCATCAACTACCAGGGACTGCGGTTTTCAGGAGTGAATGAGTCAGAGTATCGTGTTTATTTGCTGGGGAACCCTGTGGTCTGGTGGATGAACCTGGCCGGTTTGGGATTGTATCTTATCATGGTGGCAGTGGCTTCTATAGCACTCCAAAGAGGTTTCTCATTGGGCCACAGAAGAAGAG
>novel_circ_0003929_junction_seq
TTCTCATTGGGCCACAGAAGAAGAGTGTCCAACATTAGTTTGACTGTGCT
>novel_circ_0001362
TGCAGTCATGGTGTAGACAACTACATTACACCAGAGCAGTGGAGGTCTGCCAGGGACAGCTGCTTGATACAGGCTGCCAACCTGCCATCAGGCCCGTCACCTCCTGCAGATACACAAG
>novel_circ_0001362_junction_seq
CCGTCACCTCCTGCAGATACACAAGTGCAGTCATGGTGTAGACAACTACA
>novel_circ_0005681
ACCCAATGGGAGCAGACTGGGAGGAAGAGGAAGGAGGCTTCAACTACGCTGTCAACCTTGTTAAATATATCCGATCAGAGTTTGACGACTACTTTGACATCTGCGTTGCTGGCTACCCCACGGGCCATCCCGAGGCTGAGAGCTATGAGGCCGACCTCAGACACCTGAAGGAGAAGGTGGACGCTGGAGCAGACTTTGTTATCACCCAGCTGTTCTTCAGGGCAGAGACTTTCCTCAAGTTTCTGGATGACTGCAGAGCAAATGGCATCGCGTGTCCCATCGTACCTGGAATTTTTCCAATTCAG
>novel_circ_0005681_junction_seq
CGTACCTGGAATTTTTCCAATTCAGACCCAATGGGAGCAGACTGGGAGGA
>novel_circ_0005875
GTTCTGGACTCACCACGATGAGAGTTTCCTTTACATGTTGATGGACTATGTCCCAGGTGGCGAACTGTTCAGCTATCTACGCAGTCGAGGGCGCTTTAGTAACACCACAGGCCTCTTCTATACCTCTGAGATTGTATGCACCATCGAGTACCTCCACTCCAAAGAAATTGTCTACCGCGACCTGAAGCCTGAAAACATCCTGCTGGACAGTGAAGGACATATCCGCCTGACTGACTTCGGCTTTGCCAAGAAGCTCACTGACAG
>novel_circ_0005875_junction_seq
GCTTTGCCAAGAAGCTCACTGACAGGTTCTGGACTCACCACGATGAGAGT
>novel_circ_0005863
GATTCACATGTTTGATGCTTCACTCTGTGGCGTTTCAGCGTCAGCAGAAGCTGTTCTGCGTTTCTTCACTCACTCCCTCACACAGGCACTCACTTACAAGCCTCGACTAACAGTGTCAGATGCCATCGCTCTGCAGAATGAGTGGACCTTTGCTAAAGCCAGCTGCTTGTTGACATGTCTGCTCCGTAAGGAAAGAAGCTGCCACAAAGCCAGGGCTTTCTGCACAGAGCTCCTGTCTGTGCTGCTGGACTCTGCTGACTGGCTGCTCATCTTTCAGTCCAACAAACAAGGTGTTTATCAGTCGGTTACCATGGTGACGTCAGATGAGTTTACTCGACTAATGCCGTGGGCTTTCTACAA
>novel_circ_0005863_junction_seq
GACTAATGCCGTGGGCTTTCTACAAGATTCACATGTTTGATGCTTCACTC
>novel_circ_0005865
GAGGAGTTCAGCCACCCTGTGGAGAGTCTTGCCTTGACGGTCGATGAGGTCATCAACGTGCGCCGTGTGCTTGTCAAAGCAGAGATGGAGAAGTTTCTTCAGAGCAAGGAGCTCTACAATAACCTGAAGAAAGGCAAGGTTTGCTGCTGCTGCAGAGTGAAATTCCCTCTCTTCTCGTGGCCACCCACATGCTTACTTTGTAAAAGGTCGGTCTGTGGCTCCTGCAGTGCAAAGATGAAGATCCCCTCAAAGAAGATGGCCCATATTCCTGTGTACACCGTGGGCTTCCACAGCACTCCAAAAAGCCATGGACACAAGGGCCAAGTCTATAA
>novel_circ_0005865_junction_seq
ATGGACACAAGGGCCAAGTCTATAAGAGGAGTTCAGCCACCCTGTGGAGA
>novel_circ_0003861
GAGCCTGAGACCTGGACGTCACCTGGAGGACGACAACAGTGTGCCTGAACTGGCCCACATCCATCCCAGAGAAAGACCTGACTGGGAGGAAACCATCAGTGCCATGGCAAGGAGTGCAGAGATCCCTGAGCTGCGCACGGAGCCCCTCATGCGCTCATGCAGCAGCAGCACGGCCAGCATGAAGGTCAAGAATGTCAAGAA
>novel_circ_0003861_junction_seq
GCATGAAGGTCAAGAATGTCAAGAAGAGCCTGAGACCTGGACGTCACCTG
>novel_circ_0003862
GCTGCTCGTTGCAGTGAGTCAGTATCATGGAGGCAGGCAGCGGGGCTGCTGCAGCGGTGGGAAGTGCAGCACTAGGACTGCTGGGATCCACAGCCACGTCCAGTCATGACATCTTGGACAGGAGCCTGAGACCTGGACGTCACCTGGAGGACGACAACAGTGTGCCTGAACTGGCCCACATCCATCCCAGAGAAAGACCTGACTGGGAGGAAACCATCAGTGCCATGGCAAGGAGTGCAGAGATCCCTGAGCTGCGCACGGAGCCCCTCATGCGCTCATGCAGCAGCAGCACGGCCAGCATGAAGGTCAAGAATGTCAAGAAACTTTGCTTCACCAAGGGCCACTTCCCAAAACTGGCAGAGTGCGCTCACTTCCACTATGAAAATGTAGACTTCGGCA…
>novel_circ_0003862_junction_seq
AAATGTAGACTTCGGCACAATTCAGGCTGCTCGTTGCAGTGAGTCAGTAT
>novel_circ_0003863
GCAAGGAGTGCAGAGATCCCTGAGCTGCGCACGGAGCCCCTCATGCGCTCATGCAGCAGCAGCACGGCCAGCATGAAGGTCAAGAATGTCAAGAAACTTTGCTTCACCAAGGGCCACTTCCCAAAACTGGCAGAGTGCGCTCACTTCCACTATGAAAATGTAGACTTCGGCACAATTCAG
>novel_circ_0003863_junction_seq
AAATGTAGACTTCGGCACAATTCAGGCAAGGAGTGCAGAGATCCCTGAGC
>novel_circ_0003865
GCTGCTCGTTGCAGTGAGTCAGTATCATGGAGGCAGGCAGCGGGGCTGCTGCAGCGGTGGGAAGTGCAGCACTAGGACTGCTGGGATCCACAGCCACGTCCAGTCATGACATCTTGGACAGGAGCCTGAGACCTGGACGTCACCTGGAGGACGACAACAGTGTGCCTGAACTGGCCCACATCCATCCCAGAGAAAGACCTGACTGGGAGGAAACCATCAGTGCCATGGCAAGGAGTGCAGAGATCCCTGAGCTGCGCACGGAGCCCCTCATGCGCTCATGCAGCAGCAGCACGGCCAGCATGAAGGTCAAGAATGTCAAGAAACTTTGCTTCACCAAGGGCCACTTCCCAAAACTGGCAGA
>novel_circ_0003865_junction_seq
AGGGCCACTTCCCAAAACTGGCAGAGCTGCTCGTTGCAGTGAGTCAGTAT
>novel_circ_0003876
ACACGATGAGAAGCTACGAGCGGCTCAGAAGGACGGCCCCCCTTCCTCAGTGGAAACGCTGCCACCACCTCGACCCCCCCTGCCCACCCAGCAGTTTGGCGTCAGTCTGCAGTACATCAGAGAGAAGAACAGGGGGGCCGTGATCCCACCTGTGGTCCAGCAGACTGTGTCCTACCTGAAGGACAAAGGTCTGAGGACGGAGGGCATCTTCAGGCGATCGGCTCGAGTTCAGCTTGTCAAGGACATTCAGAAGCTCTACAACCAGGGAGAGTGGCCGAGGGGCCCGGGGCCGCAGCACCGGTGGGTTTGATCCAGGACTGGGAGAGCAGGGAGGTGGCGGCGGTTGTCACGGTGACCTGGATGAGTTGGTTGCGCTGGATCAACCTGATGAGAGCTTTG…
>novel_circ_0003876_junction_seq
GAAACAGCACACGTGGCTTTCACAGACACGATGAGAAGCTACGAGCGGCT
>novel_circ_0004240
GTGATGACCTGGATGTTGCCATGTGAATGACTGAAGACCATGAAACCCAAACACAAGCTGCTGTTCATCCTATGCACCACACTGGTCCTGACCTTTATTTTCTACGCCTCCTGGAAGCTACGTGTAAACATATGGGGTCCGCAGCCTCAAAGCCCTTGCCCTGACAAGCTGTTTCCTGTAGAAAATGTGTGTATGTGTCTAGTGCTTTTAACAGTGGACACGTTGGCAGCAGCTGGCTTGCTTGCTGTGTACAGTTCCTCCAGATGGTCACCACATCCAGGAGATATTGTTTCACGAGACAGAGTCCCGACTAAAGGTCCTGAAGTGAAAAGAATTACAGAGGTGGTAACAGACAACGTGGGAACAAAAGGTGGCTCAGAGTTTGATAAGCTCGGCTTT…
>novel_circ_0004240_junction_seq
TCATATGGTCTTCAAGAGGAGTCTGGTGATGACCTGGATGTTGCCATGTG
>novel_circ_0004243
ATATTGTTTCACGAGACAGAGTCCCGACTAAAGGTCCTGAAGTGAAAAGAATTACAGAGGTGGTAACAGACAACGTGGGAACAAAAGGTGGCTCAGAGTTTGATAAGCTCGGCTTTCGGCTGCGGCTGGACACAACACTGCCACCAGAATTGACATCCAAGTACGGTAACCTCAGCAAAGGAATGTGCAAGCCTGGATACGCAGCAGCCAAGATGACCACCATCTATCCTAAGTTTATACCAAAAGTTCCCATGTTTCTTGATAAGAACTTTAGACAACTACGAAAACTCAAGGATTTATTGCCTCCATTTGGTTTCAGAACACAAGAAAAAAATATAGATGTAATTTTAGCTGCCACGAAGTATTATGGACTTGGAAATGAGCTGGACAGTCTCAGCT…
>novel_circ_0004243_junction_seq
TCATATGGTCTTCAAGAGGAGTCTGATATTGTTTCACGAGACAGAGTCCC
>novel_circ_0003904
AAACCAGCGAGATGCACTGGATGATGATGCACATCTTATTTCAGATGGTTACGAAGGCTACGACCACTCCCTTCTTGCACTACACAACATGAGAAGCTAGTGGAGACTAAAAAGTGACAGCTGGCTGTTTGAAATGAGTGCGACGTGCACCGTGTATTTTATGAGGAACAAACAGCTCAGTGGCGTGTTAGGTTTTTGAACAATGGAG
>novel_circ_0003904_junction_seq
CGTGTTAGGTTTTTGAACAATGGAGAAACCAGCGAGATGCACTGGATGAT
>novel_circ_0004275
AGAAAACGTGGCCGATTGGTGCTGCTGAAGCTGTTTCAACCTGAGACGGGGCCGTGAAATTGGAGAGCCAGGCAGGCATTAACCTGACTGGGCACAATGTGGACGGGAATGAAGAGGAGGAGGAGTTCTCTCCAACAGGAGAGGCGACGGCAGAGTCTTACCCCAACTGGTTACGTTTCCACATTGGGATCAATCGCTACGAGCTGTACTCCAGACACAGCCCTGTGCTGGATGCCCTGCTGAAGGACCTGGTCACACAGAAAATCACCAGTGTGGCCATGAAATCAGGAGGCACCCAGCTGAAGTTGATCCTGACTTTCCAGAACTATGGACAAGCACTGTTCAAGCCCATGAA
>novel_circ_0004275_junction_seq
GACAAGCACTGTTCAAGCCCATGAAAGAAAACGTGGCCGATTGGTGCTGC
>novel_circ_0003817
GTCTTAGCATACACTGAGGGTTTACACGGGAAGTGGATGTTCAGCGAGATCCGAGCAGTCTTCCCCAGACGCTACCTCCTGCAGAACACAGCGATGGAGGTCTTCATGGCCAACAGAAGCGCATCTCCCTCGCCACCCCTCGACAGCTTTTTAAATCCTCTAACATGACCCAGCGCTGGCAGAGAAGAGAGATCTCCAACTTTGAGTACCTCATGTTTCTCAACACAATTGCAGGGAGGACATACAATGACCTGAACCAGTACCCCGTCTTTCCCTGGGTTCTCACCAACTATGACTCTGAGGAGCTGGACCTGACCTTGCCGGGGAATTTTAGAGATCTTTCAAAG
>novel_circ_0003817_junction_seq
GGGGAATTTTAGAGATCTTTCAAAGGTCTTAGCATACACTGAGGGTTTAC
>novel_circ_0003818
GTTCAGATGAAGATGAGGTGGTCAAGTCTATGAAGGCCTTTCGCAGCCAGACTACATCCAGCCAGAACCCAGAGACAGAGCTGATGCTTGAGGGAGAGGATGATGCTGCCAGTCTACTGCAGGAGAAGGAGATGGACAACCTGGGTGGGAGGACATACAATGACCTGAACCAGTACCCCGTCTTTCCCTGGGTTCTCACCAACTATGACTCTGAGGAGCTGGACCTGACCTTGCCGGGGAATTTTAGAGATCTTTCAAAG
>novel_circ_0003818_junction_seq
GGGGAATTTTAGAGATCTTTCAAAGGTTCAGATGAAGATGAGGTGGTCAA
>novel_circ_0003819
ACAGCTGCATGACTTCTGGCGTCTGGACTACTGGGAAGATGACTTGCGACGGAGGCGTAGATTTGTCAGAAACCCATTTGGCTCCACCCACTTAGATGTCTCATGCAAGTCACTACAGGAGTATGGTTCAGATGAAGATGAGGTGGTCAAGTCTATGAAGGCCTTTCGCAGCCAGACTACATCCAGCCAGAACCCAGAGACAGAGCTGATGCTTGAGGGAGAGGATGATGCTGCCAGTCTACTGCAGGAGAAGGAGATGGACAACCTGGGTGGCCCAGTGGTCCTGTGCAGCCCGGCTCAGCTTGTTGCTCCTGCCCTGGTGGCCCGGGGGACTCTGTCCATCACCACCACGGAAATCTACTTTGAGGTGGACGAAGATGACCCTGCCTTCAAAAGGGT…
>novel_circ_0003819_junction_seq
TGCCTTCAAAAGGGTCGAATCAAAGACAGCTGCATGACTTCTGGCGTCTG
>novel_circ_0004325
CTGTGTGCAGGTAGAAGAGCATCATGCTGTGGATATTGACGTTTACCACTGTCCCAACTGTGATGTTGTACACGGACCCTCCCTGATGAAAAAGCGCAACAACTGGCACAGGCACGACTACACAGAGCCAGATGATGGATCGAGGCCGGTGCAGGCTGGCACGCCAGTGTTTATCAAGGAGCTACAGAACAGGAGCTTTGCCAGTGCTGAGGAGATTCTGATCCGGATGAAGGGTGAGCAGGTGACGACCAGGTACCTGGAGAGACATGGCTTCAACTACCCTATAGTGGTCACTGACATGGAGGGCCTGGGGCTCAAACTTCCACCCCCTACTTTCTCTGTGAAAGATGTGGAGCAGTATGTGG
>novel_circ_0004325_junction_seq
GTGAAAGATGTGGAGCAGTATGTGGCTGTGTGCAGGTAGAAGAGCATCAT
>novel_circ_0004327
TCAATAAGGGACTGGAATGTGGCCCTTTAGATGACAGCCTTACCAATATTCAGTGGCTTGGAAGAATGAACACATGTGGCCTTGAACCAGATCCTACCAAACAGATGACCAACAAGGAGAACCAAAACACCTCTTCACAGGCTTTCCAG
>novel_circ_0004327_junction_seq
AAACACCTCTTCACAGGCTTTCCAGTCAATAAGGGACTGGAATGTGGCCC
>novel_circ_0005939
GAACGCCTACTGCTCTCCATTCTTCCAAAGCACATAGCTGATGAGATGCTTCAAGACATGAAGAAGGAGCCCAGCCAGAAAGAGATGCAGCAATTCAACACCATGTACATGTACAGACATGAAAACGTCAGCAAGATGCTTCTAGTCTGAATGGATCCCTGAGAGAGTTCTCAGAGGCACCACAACAAAGTCTGAGATACCATCTGTTCTCAAATTAAACCCATTCGTGGCGGAACTGGAAAACTGAGGACATCTGCATTACCTGCTGCCATCATGAACTGATAAGTGACATAAAATTGATGGATGCATGGATAGATGGCCTGTCTTGGACAAATTAAGTGGATATATTCCAATTTATAAG
>novel_circ_0005939_junction_seq
AAGTGGATATATTCCAATTTATAAGGAACGCCTACTGCTCTCCATTCTTC
>novel_circ_0004085
CTATCAAGGTGAACTGTCAGGGCTCGTGTGGGATCTCCAACAAAATAAATGATGCCTCATGGACTCTGGAGGAGCAGTACTTCAACAGCACACTGTCTGTTGCTGACAAAGGAACTCTGGCAGCAGGTGTACACAGTTTCCCATTCCAGTTTCTCATTCCAG
>novel_circ_0004085_junction_seq
TTCCCATTCCAGTTTCTCATTCCAGCTATCAAGGTGAACTGTCAGGGCTC
>novel_circ_0004086
GTCAACCTGGTTTTGGATGACGGCCATTCCCTGGGTTTGATGATCCGAGGTGGAGAAGAATATGCTTTGGGGATTTACATCACTGGAGTGGACCAGGGATCAGCAGCAGAGTGTGGAGGAATCAAG
>novel_circ_0004086_junction_seq
AGCAGCAGAGTGTGGAGGAATCAAGGTCAACCTGGTTTTGGATGACGGCC
>novel_circ_0004097
ACATCTCCGAGATTGAGTCGTATCGCTCCTACTCTCCACAGGATGATAGGCGAGGCCACCAGTCTGACATCTCCTCCCACTCCTCTAATGAAAGACTTAGAGAGAAGCCCAGAGAGGACCCACCCAACAGGCTGGCAAAAATGGGCGCCATGCCAACGCCGTTCAGAGGCCCTGACAGGACTGTAGAAGACACGCCCACTTTGCAGGCAGAGAAGGATGAACCACGACCAGAAACGCCACCAG
>novel_circ_0004097_junction_seq
GAACCACGACCAGAAACGCCACCAGACATCTCCGAGATTGAGTCGTATCG
>novel_circ_0005904
GCGGAGAGAGAGAACCCTGGTCTCACTCAGGACATCATAATGAAGATCTTGGAGAAAAAGAATGTTCAAATCAACTTTACTGAATCCCTACTGCGCATGGCAGCTGATGATGTGGAAGAGTTCATGATTGACCGGCCTGAACAAGAGTTCCAGGACCTAAATGGGAAGGCCAGAGCTCTGAAACACATCCTTAGCAAAATCCCAGATGAGATCAATGACAGAGTACGCTTCCTACAGACTATCAA
>novel_circ_0005904_junction_seq
GAGTACGCTTCCTACAGACTATCAAGCGGAGAGAGAGAACCCTGGTCTCA
>novel_circ_0005432
GTGTCTGGTATTGTGGGCAGGGCAGACGTCTTGGCCTGTCTTCTGTTCTTGCTGACGTTCCTCTCCTATATTAGGAGCGTGGCAGTTTGTGTCTGCAAGGACTCTCTGCCCTCCACGGTTTCTGTGTGGTCTCTGCTCATTAGTTTGTTCCTCGGTACCTGTGCCATGCTGGTCAAGGAGACGGGCATCACCGTATTTGGAGTGTGTGTTCTCTATGACGCCCTCGTGCTCTGCCGCAAGCCTCTCATCTA
>novel_circ_0005432_junction_seq
TGCTCTGCCGCAAGCCTCTCATCTAGTGTCTGGTATTGTGGGCAGGGCAG
>novel_circ_0003836
AACCTACTTTCCTTTGTCTTACCACCTACTCCTACCACCAAACAGAGGAGCCCAGGAACATTCTCTGTGGTCTAAAGGCAGAGTGCAAGGCAAACCGGCTTATTGTGCTGATGTACGCAACTGGAGGAGCAACAGAAAACCATCGTGCACAGCAGCAGTGTGAAGATGTTAACCACAAGATGTTCACCAAGGGAAAACAGATGCTGACCCGTCTCTTACACCTAAAGTGGAAGGAAAATACTTGTGAGCAGACAAACAAGAATTGCCTTGGGGGACAACAGAAACCCCAGTCCACCCACTGGAGTGTGCAGGCCATGCCAG
>novel_circ_0003836_junction_seq
CACTGGAGTGTGCAGGCCATGCCAGAACCTACTTTCCTTTGTCTTACCAC
>novel_circ_0000608
CTCCCCACTCAGATCTGAACACACACCTTACGAGGCCTGACCCGGAGGGGGAGAGCTGCCCCCCGAAAACAGACGCCACCCAGAGAATGGAGTCTCCAGCTAAGAAGGATCCAGACCAGAGATTGACTAACCCCACAAAATCGGATGCCACCTCTCATTCGCTTGCGTCACCTGTCCCCAGGTTGAAACGAGGAACGCTATGAGGCAGCCATCCATAGGTCAACTAAGAAGACCTGGACAGAAATCCGCAAACAAAGATGGTCCTCGGCTGGTGCGCTAATCCAGAACACCAGCCAGAAAGAGG
>novel_circ_0000608_junction_seq
ATCCAGAACACCAGCCAGAAAGAGGCTCCCCACTCAGATCTGAACACACA
>novel_circ_0000613
GACTGGGTTTTCCTCACTCGCTTCTGCTTTCTCACCGACTTTGGACATCTGGACTTCCGGTTTCGCTATCCAAAGAACTGCTACCAGAAAGAGGCAGTGCTGAGGCCTGAAAACAACCAGGTCATCAACCTCACCACACACTACACTTGGTCAGGCTGTGTGGTGGAGGGAGATGGGAACGAGGAGGTTCTGAGCTGCGTGGGCGGCCGTAGTTTCCGCTCAGTGAGGGAGAGATGGTGGTATATCGCCTTGAGCAAGTGTGGG
>novel_circ_0000613_junction_seq
GTATATCGCCTTGAGCAAGTGTGGGGACTGGGTTTTCCTCACTCGCTTCT
>novel_circ_0004883
GTGTAAGCAGCTCAGGATGTCCGCCCACCTCCTCCTCCTCCTGCTCCTGCTCCTCCTCCTCCTCCTCCTCCTCCTCCACTGCCCAGGGCTTCTCCCTCGCTGAGCCAGCCATGCCCAGCCAGCACACACATACACACCCCTCCTTCAGCTCCATCCACTCCATGGCCGAGCAGCAGCAGGTAACACACACATATAAGGTGGTGAAGGCTTACGACCACCATGAGCAAGAATGGGTGGCCATTAAGATCATTAAGAACAAAAAGGCATTTCTAAACCAGGCACAGATTGAACTACGCCTGCTGGAGCTCATGAACAAGCATGACACCGAGATGAAATATTACATAG
>novel_circ_0004883_junction_seq
GACACCGAGATGAAATATTACATAGGTGTAAGCAGCTCAGGATGTCCGCC
>novel_circ_0004884
GTGCTGTCTGATATGACCATACTCCAGCGGAGGATCCCTCCTAGTTTCAGAGACCCTGCCAGCGCCCCACTGAGGAAACTCTCTGTTGACCTCATCAAAACTTATAAGCACATCAATGAGGTGGTGAAGGCTTACGACCACCATGAGCAAGAATGGGTGGCCATTAAGATCATTAAGAACAAAAAGGCATTTCTAAACCAGGCACAGATTGAACTACGCCTGCTGGAGCTCATGAACAAGCATGACACCGAGATGAAATATTACATAG
>novel_circ_0004884_junction_seq
GACACCGAGATGAAATATTACATAGGTGCTGTCTGATATGACCATACTCC
>novel_circ_0004885
CTGGCAGACATTGCTGTAGACAGTTTGTGTCGTGGTGTGTTTGCTGGGGACTGCAAGAAGTTGAGTGTGCGCTCGTGTCTTCCTCTCCTCTACAACGCAGAGCAGCGCAGAGGTTCCCTGACACTGGGCCTGCTGCTGGGCTCAGGGTTTTGGCCACCTGATTCCATCATCAGAGGATCGGGGTGTGCTCGGGGTGGTCTATGACTCTGTTTCCTTCCCTCAGCACAACAGACCTAAAGGAGAGACTACAAGATTGACG
>novel_circ_0004885_junction_seq
TAAAGGAGAGACTACAAGATTGACGCTGGCAGACATTGCTGTAGACAGTT
>novel_circ_0004887
GTGGTCAGAGACTGCAGATGATGCGTGGTCCCCCGATAGCACCACCTCTACCACGGCCACCTCCACCTCCTCCCATGATGCTGTCTCCTTCCTTGCAGGCCCAGACACCTCAGGGTCCTTCTCAACCCATCCAACACATGGCTGCTGTACCTCAGCCTCTGGAAAGCACTACAGAGGACAAAAAGAAAACAAAGGTGGAGAAGGTGAAGAAGTGTATCCGTACTGCAGCAGGGAGCAGCTGGGAGGATCCTAGTCTGTTGGAGTGGGATGCAG
>novel_circ_0004887_junction_seq
CCTAGTCTGTTGGAGTGGGATGCAGGTGGTCAGAGACTGCAGATGATGCG
>novel_circ_0004889
GATTAACTGTTATGATGTGTTTGGGGCTCAGGCACCATTTGGCGGTTACAAGGCTTCAGGCAATGGCAGAGAGCTAGGAGAGTATGGTCTGGACAACTACACAGAAGTCAAAACGGTGACCATTAAGGTACCACAGAAGAATTCGTAGACATGCGCATTGAGCCCAAGAAGCAGTTCAGAGGGGATATTAGACTGAGATACTACACCATGATCTGTAATTCTGCTGCTTTCTGCCACACGTGCACAGTACACACCTGTTGACGCAGAGGATAACTCAGTTCAA
>novel_circ_0004889_junction_seq
TGACGCAGAGGATAACTCAGTTCAAGATTAACTGTTATGATGTGTTTGGG
>novel_circ_0004897
CTCATTTGGAAGGTGACTTTGCAGAGATGGAGAGCAGACTGATATACCTGGAGACTCTGTGTCATCAGTGTGAACAGCAGACATTCAAACAACATCATATCAACCAACTGCAAGTTTATAAGAAAAAGAAGAGTGGAACTGAATTGTGAGCATGTGCAGAAGGTGGCAGAGCTGGATCAGGCCATGCAGGAAAAACTTAGGGAACGACAAAAAGTCTATGAAGAAGCCTTTAACCAAGACATGAAGCAATACCTGTCCACGGGATACCTACAGCATAGAG
>novel_circ_0004897_junction_seq
TCCACGGGATACCTACAGCATAGAGCTCATTTGGAAGGTGACTTTGCAGA
>novel_circ_0004061
AGAAGAAGGAAGTGACCCAGAGTCTGGAGAACTACACGGCCAAGTGTCCAGGTGGAATGGAAGTCGTCACCCTTCCTGATGGCCTGAAGCTGCCCCCAGTGCCCTTTACAAAGCTCCCCATTGTGCGATCGATGAAGCTCCTCAATCTGCCCGTCAGTCTGCGCCCCCACAAAGTGAAAGGCCTGCTGGGACAGAATGTGTCCTCTGCCAGCCCCTTCATCTACTCGCCAATCATCATGCACAACAGAGGAGAGGAGCATTGCAAGAAGATTG
>novel_circ_0004061_junction_seq
GGAGAGGAGCATTGCAAGAAGATTGAGAAGAAGGAAGTGACCCAGAGTCT
>novel_circ_0006124
TAAGTCGAAATGGGAAAGGAGAAGATCCACATCAACATTGTGGTCATTGGTCATGTCGACTCCGGCAAGTCCACCACGACCGGCCACCTCATCTACAAGTGCGGAGGAATCGACAAGAGAACTATCGAGAAGTTTGAGAAGGAAGCTGCCGAG
>novel_circ_0006124_junction_seq
GAAGTTTGAGAAGGAAGCTGCCGAGTAAGTCGAAATGGGAAAGGAGAAGA
>novel_circ_0003210
TACCAGCTCCAGAGGAGTTCTCCGTGGCGATCGGTTAGCTTCCAGTGGCAGACATGGCTGGTGCTGATCACTGCGTTTGTTTTGCTGGGTCTGGTTCCTTATGTTGTTCACTACATGATGACTGCCTTCACCAATCCTCCCCCACCCAACACCTTTAAAATGTCTGTCGTGCTACCTCAGCAGCCAGTACCGGCAGGCAGAGCAGAGCTCCTTCACAGTCCGGGCCAGAGGCTTTGAGGAGGACAGAATAAGCCGGGGATGCTGGGATTGGTCTGGGGCCACTTCAGCTGCGCCCTCACCCAGTCAAACGGATGTGTTAAAGAGTGGATGTCTCAGCTTGTTCTAAACCTGTAACAGAGAGTTTACAGATTATGAG
>novel_circ_0003210_junction_seq
TAACAGAGAGTTTACAGATTATGAGTACCAGCTCCAGAGGAGTTCTCCGT
>novel_circ_0003211
ATATGGTGTGAAGGGTAAGCCAATGTACATAAATGTGGTGCGAGACCCCATAGAGCGTCTGGTGTCATACTACTACTTCTTACGTTTTGGAGATGACTACAGGCCGGGCCTTCGACGAAGGAAACAAGGGGACAAAAAGACCTTTGATGAGTGTGTGTTATCAGGGGGATCAGACTGTGCTCCTGAGAAACTCTGGCTGCAGATCCCCTTCTTTTGTGGCCACCACTCAGAGTGCTG
>novel_circ_0003211_junction_seq
TTTGTGGCCACCACTCAGAGTGCTGATATGGTGTGAAGGGTAAGCCAATG
>novel_circ_0003215
TTGGAAAGACGTCCTTGATCACACGGTTCATGTATGACAGCTTTGACAACACGTATCAGGCTACAATTGGAATTGACTTCCTGTCGAAAACCATGTACTTGGAAGACCGAACGATGTTAATTCATTCCAGCAGACGTCAAAATGGATTGAAGACGTGAGAACAGAGAGAGGAAGCGATGTCATCATTATGCTCGTCGGCAATAAAACAGACCTGGCAGATAAAAGGCAAATCACAATTGAGGAAGGTGAACAGAGGGCTAAAGAGCTGAGTGTCATGTTCATAGAGACCAGTGCCAAGACGGGTTACAATGTCAAACAG
>novel_circ_0003215_junction_seq
CAAGACGGGTTACAATGTCAAACAGTTGGAAAGACGTCCTTGATCACACG
>novel_circ_0003217
CTTTGATGGAAGAGTAGTGGCCAAACTGCCCTTCGTACCACTGTCCTACATCCAAGGACTGTCGCATCGCAACCTCCTGGGCGAGGATTACACTGACTGCTCATTTATCTTCCTCTACATCCTCTGTACCATGTCCATCAGACAGCAATGAGACAGAACAAACCGTCTTTCAACCCCGCTGACACCAGCGCACTAGTCGGAGCGGTTGCATTTGGAAAGGGGCTTTCCAAATGTCGGCCTCCAGGTCCAGTGGCCCCTGGACACCCAGCACAAGGGCCCATGTTGAGTGGAGGTCCTACCTTACAGCAAGTCACCATTGGTGCTGGCTCAGGCCAGCAGGCAGGGATGGGAGGACCTGTGGCTCCACAGCAGCAAGGACAGCCAG
>novel_circ_0003217_junction_seq
GCTCCACAGCAGCAAGGACAGCCAGCTTTGATGGAAGAGTAGTGGCCAAA
>novel_circ_0003220
CAATGAGACAGAACAAACCGTCTTTCAACCCCGCTGACACCAGCGCACTAGTCGGAGCGGTTGCATTTGGAAAGGGGCTTTCCAAATGTCGGCCTCCAGGTCCAGTGGCCCCTGGACACCCAGCACAAGGGCCCATGTTGAGTGGAGGTCCTACCTTACAGCAAGTCACCATTGGTGCTGGCTCAGGCCAGCAGGCAGGGATGGGAGGACCTGTGGCTCCACAGCAGCAAGGACAGCCAG
>novel_circ_0003220_junction_seq
GCTCCACAGCAGCAAGGACAGCCAGCAATGAGACAGAACAAACCGTCTTT
>novel_circ_0003231
GGTGAGGAAGAGGTGGAGGGTTGGGTGAAATATGAGCCGTCTCACGGACATGGCATTTGTTTCTTTTCAGGAGTATGGAGGACAGGAGAAATCAAAATAAGATGTGAACAGATGAGGAAACAAAGGAAATAAGGAGGAGGGAGAGGAGAGGAGAGGAGGTGTGGGGCACAATGTCTTTTGAACATCTTGAAAAG
>novel_circ_0003231_junction_seq
AATGTCTTTTGAACATCTTGAAAAGGGTGAGGAAGAGGTGGAGGGTTGGG
>novel_circ_0003233
GGTGAGGAAGAGGTGGAGGGTTGGGTGTAATATGAGCTGTCTCACGGACATGGCATTTGTTTCTTTTCAGGAGTATGGAGGACAGGAGAAATCAAAATAAGATGTGAACAGATGAGGAAACAAAGGAAATAAGGAGGAGGGAGAGGAGAGGAGAGGAGGTGTGGGGCACAATGTCTTTTGAACATCTTGAAAAG
>novel_circ_0003233_junction_seq
AATGTCTTTTGAACATCTTGAAAAGGGTGAGGAAGAGGTGGAGGGTTGGG
>novel_circ_0003384
CCTTCTTTCAGGTGCCCTTTGCTCGCTACCTGGCAATGCACAAAATAACCAACATCAAGCGCTACCACATTGCTAAGGTCTATCGCCGCGACAACCCAGCAATGACCCGTGGACGCTACAGAGAGTTTTACCAATGTGATTTTGACATAGCAGGGCAGTATGACGCCATGATTCCAGACGCTGAGTGTCTGAAGATCGTTCATGAAATCCTCAGTGAGCTGGACCTCGGAGATTTTTATATTAAGGTCAACGACAGACGTATCCTTGATGGGATGTTTGCTGTGTGCGGTGTTCCAGATGACAAGTTCCGCACCATCTGTTCAACTGTGGATAAACTGGACAAGGTGCCTTGGGAGGACGTGAAGAAGGAGATGGTGAACGAGAAGGGCTTGTCAGAGG…
>novel_circ_0003384_junction_seq
ATTGGAGCGTACGTCAGTATGCAGGCCTTCTTTCAGGTGCCCTTTGCTCG
>novel_circ_0003408
CACCACCAAAGTTTTTAAGAATCCCCAATGACCAAACAGGCGTGCAAGGAGGCGTGGCATCCTTCATCTGCCAAGCTACAGGAGATCCACGGCCGAAGATTGTGTGGAACAAGAAGGGGAAGAAAGTCAGCAACCAGAGATTTGAGGTGATTGAGTTCGACGATGGCTCTGGTTCAGTGCTAAGAATTCAGCCATTGCGCACACCCCGAGATGAAGCCATATATGAATGCGTTGCCTCCAACAGTGTTGGAGAGACGAGCACTTCTACCAAACTCACAGTTTTACGTG
>novel_circ_0003408_junction_seq
TCTACCAAACTCACAGTTTTACGTGCACCACCAAAGTTTTTAAGAATCCC
>novel_circ_0003409
GTTCATCTCATCGGGATTGTCCCAGGGTTTGAAAAACTTCCCAGTGCGCTGCTTCTTTAGAGACAGACCTTCACAGATGAACAGTGTGAGCTGCTTCTCATTCGGAATGACACTGGTCAACTAATTGTATCGACTCACTGGTGTCATGGGGCAGTTCATAAAGGCCAAGTCCAGAAGCTGGAGCCAGGAGGGACTCAGGAGAGTATCAGCAACCAG
>novel_circ_0003409_junction_seq
GACTCAGGAGAGTATCAGCAACCAGGTTCATCTCATCGGGATTGTCCCAG
>novel_circ_0003410
TGTACCACCATGGGCCCCGCATCTGGAGGATTGCAAGCTTTGACTCGCCTCAGGAAGGCCAGGAACGGAGTGGGATGCTCTGGTACTCCGTGGTCTGGCCAGGCTGTGAATTGGAACTGTCTCACCTCTCTCTTCTCACTGGAGCCATTCTGAACATGAAGATGGAGGAAGGGGCAGTTCATAAAGGCCAAGTCCAGAAGCTGGAGCCAGGAGGGACTCAGGAGAGTATCAGCAACCAG
>novel_circ_0003410_junction_seq
GACTCAGGAGAGTATCAGCAACCAGTGTACCACCATGGGCCCCGCATCTG
>novel_circ_0003413
TGTACCACCATGGGCCCCGCATCTGGAGGATTGCAAGCTTTGACTCGCCTCAGGAAGGCCAGGAACGGAGTGGGATGCTCTGGTACTCCGTGGTCTGGCCAGGCTGTGAATTGGAACTGTCTCACCTCTCTCTTCTCACTGGAGCCATTCTGAACATGAAGATGGAGGAAGGGCTGTTGGTGCTGCCTGATAATGTCTTCAATCATCACTCCTGTCAACATGGCTAAATCTAGCTGCCCTTGGGAAAAGTTGTGAAAAGGTTCATCTCATCGGGATTGTCCCAGGGTTTGAAAAACTTCCCAGTGCGCTGCTTCTTTAGAG
>novel_circ_0003413_junction_seq
TTCCCAGTGCGCTGCTTCTTTAGAGTGTACCACCATGGGCCCCGCATCTG
>novel_circ_0003414
TGTACCACCATGGGCCCCGCATCTGGAGGATTGCAAGCTTTGACTCGCCTCAGGAAGGCCAGGAACGGAGTGGGATGCTCTGGTACTCCGTGGTCTGGCCAGGCTGTGAATTGGAACTGTCTCACCTCTCTCTTCTCACTGGAGCCATTCTGAACATGAAGATGGAGGAAGTAAATGAAAGGCACAGCAGCCTTTTTGAATCCAGGGGAAAACGACAGAGCTGACAGCTAGTCAGTGCTTTAGGACTGGCAGTTCAGGGGCTCCGTGCACACATGGTGGACCAAGATAAGTCTCATCTGCATGGATGCCACGTCTCAGAGAATCCCCTCACTCCAACTGCTTCCTCTCCCCCACACTCCCTTTTATTCCCAG
>novel_circ_0003414_junction_seq
CCCCCACACTCCCTTTTATTCCCAGTGTACCACCATGGGCCCCGCATCTG
>novel_circ_0003418
AGCGGTCCTTGCGCTCCTCTTCCTCCTCCTCCTCTTCTTTCTCCCACCCCCTTTCACACTCTGTTGATCAGCTTAGGAAACAGGAAAGTGCTTGTGTGAAACCTGAGGATCACTTGCAGACTGAGGAAGCAGAGAGAGCGTGCACGCCGTGTTTTAGCCTCCAAGATGTTAGAGCTTAGAAGAATGTTGATGTTTGAAACTCCTGCTCTTGAAATGGGACCTTCAGGGGGATTGTAATCGTAGCACTGACTCAGTGAGCTTCCAGTCATGTGTACACCAACCAAGAGGACCCAGTGGAGAGAGGACCTGCAGCACCTCCGTAAAGACCATGGCTTCTCCAAGAAGGTGCTGCTGAACTGCTGCCTTGTGCGCCGCATCATCACTTGGGCCTCCCCAAAC…
>novel_circ_0003418_junction_seq
ACTTGGGCCTCCCCAAACCCCAAAGAGCGGTCCTTGCGCTCCTCTTCCTC
>novel_circ_0003420
GGATCCAAAAGAGAGGACGGATAGGAAGGTAAAGGAGCCGGAGAAAAATGCAGAGAAAAGAGCAATAGCCTGGAAGAGATTAAGGAGGAAAAGGCTCAGTAGGATGAATTTGAATTCTCCTAACATCCACCAGCATCAGTCCTTGTTTTGTACCTGGCGTTTTTGTGCGGAGAGGTGAAGCCCGTCAAAACCCCAGGAGACATGCTTGCATCAGCACGCTGGGCCCACAGCATCCCGACTCACCTGGGAGCTGTGTTGGACCACTGAGATGTG
>novel_circ_0003420_junction_seq
AGCTGTGTTGGACCACTGAGATGTGGGATCCAAAAGAGAGGACGGATAGG
>novel_circ_0003421
ATAAGCGGTTCTACAAGGAGAGGAAGTCCTTCCTGTGCATTGATGGGTCTAAAATGATCCTGTTTGAGCGAGTGAATGATGACTACTGTGACTGTGAAGATGGCTCAGATGAACCAGGCACCTCAGCCTGTCCTCGCGGCCGATTCTACTGCACCAATCTGGGTTTTCGCCCACACTACATTCCGTCATCACGAGTCAATGATGGCATCTGTGGCCCAGCTCCGAGATCTTCAGCAGGTAGCTGAGGACTTGCAGATCAAACTAGAGGAGCACAGGAGGAAGAAACATGAGGCTGACCAACTCAAGGAGCAAACATTAAAGGCAATGCAAGGAGGGCACAGTG
>novel_circ_0003421_junction_seq
AAGGCAATGCAAGGAGGGCACAGTGATAAGCGGTTCTACAAGGAGAGGAA
>novel_circ_0003427
ACGGCAACTCCAAACTAACATGGCAGTCAGACTGTGCGATGTGGCTTCTCTGCTTAGAAGTGGTTCGTGGGCATCTGAGCCTTGGACTGGGCAGGTAATTGCTGCCATGGAAACACAGCTGTCCAATGGGCCAACTTGCAACAACACAAGCAACGGTCCTTCAACAATCACAAACAACTGTTCCTCACCGGTAGAGTCAGGGAGCATAGAGGACAGTAAAACTAACTTGATAGTCAACTATTTGCCCCAGAACATGACCCAAGAGGAGCTGAAGAGTTTGTTCGGGAGCATCGGAGAGATTGAGTCCTGTAAGCTAGTCCGAGACAAAATCACAG
>novel_circ_0003427_junction_seq
AAGCTAGTCCGAGACAAAATCACAGACGGCAACTCCAAACTAACATGGCA
>novel_circ_0003430
GTCATGGTCTCCTGGGGCGCGAGACAAATCCTTTAACGACCTGCGATATATCTGGGGAGGCTTCGCCTACCTGCAGGACATGATGGACCATGGAATTATACGAATACACACGTCAAAGAGTCAACCTCTTGGCGTTTTTGCGCAGCAAATGCCATATCCTTGCTTCGTGGATGATGC
>novel_circ_0003430_junction_seq
CATATCCTTGCTTCGTGGATGATGCGTCATGGTCTCCTGGGGCGCGAGAC
>novel_circ_0003431
GGTTTATTAAGTGGGCCGGTTGCCATAGTGACGCTTTGGCAGGATATTGCCAGGATAAACCGTAATGGGTCTCTGGACGCAGTTCACTTTGCTCCTGTGGAAGAACTTCACTCTTCGGAGGAGACAAAAGGTGCGACTGGTCATTGAAGTATTATGGCCTCTGTTTCTCTTCTTCATATTGGTGGGGGTGCGGTCCACCACTAAGCCAGTTGACCAAGGCCAGT
>novel_circ_0003431_junction_seq
ACTAAGCCAGTTGACCAAGGCCAGTGGTTTATTAAGTGGGCCGGTTGCCA
>novel_circ_0003440
AGCTGGAGGTGGCCAGAATGAGCACAGATGGGAATTTGCCTGATCTGAAGTTCCCACAAACTGGAGTACAAGGCAACTCGATCCACCTCTCTGCTAACACACTAAAGCAGCATGGGAGAAACGCAATCTGAGGAGAACTTCAACCCCAACTGTTCATTCTGGAGTTACTCCAAGAAAACCATGACTGGTTACTGGTCGACGCAGGACTGCCGCTTGCTAGGCACCAACAGAACACACACCACATGCTCCTGCACTCATCTGACCAACTTTGCTGTCCTTATGGCCCATGTGGATGTCAAG
>novel_circ_0003440_junction_seq
CCTTATGGCCCATGTGGATGTCAAGAGCTGGAGGTGGCCAGAATGAGCAC
>novel_circ_0003441
GCCATGGTGGAGACGGTCAACAATCTGCTGCAGCCGCAGGCCCAGGCGGCATGGAGGGAGCTGAGCACTGGTGAGCAGCTAAGGGCCGCCACCATGCTCCTGGACACGGTGGAGCAAGGAGCCTTCGTCCTGGCTGACAACCTGCTGAAGACGGACATTGTACAAGAGAACACTGACAACATCC
>novel_circ_0003441_junction_seq
GTACAAGAGAACACTGACAACATCCGCCATGGTGGAGACGGTCAACAATC
>novel_circ_0003445
ATGTAATAACAGGACCCAGTGTGCTGTTGTGGCCGGACCAGACGTGTTTCCTGACCCGTGCCCCGGAACCTACAAATATCTGGAAGTCCAATATGAATGTGTACCCTACA
>novel_circ_0003445_junction_seq
GTCCAATATGAATGTGTACCCTACAATGTAATAACAGGACCCAGTGTGCT
>novel_circ_0003446
CCTTCAGCCGAGCACCCATCCCCATGGCGGTGGTGAGGAGGGAACTGTCCTGCGAGAGCTACCCCATCGAGCTGCGCTGCCCAGGCACCGACGTCATCATGATCGAGAGCGCCAACTATGGGCGCACCGACGACAAGATTTGTGACGCTGACCCAGCACAGATGGAGAACACAAGGTGTTACCTGCCGGATGCCTACAAGATCATGTCTCAAAGATGTAATAACAGGACCCAGTGTGCTGTTGTGGCCGGACCAGACGTGTTTCCTGACCCGTGCCCCGGAACCTACAAATATCTGGAAGTCCAATATGAATGTGTACCCTACA
>novel_circ_0003446_junction_seq
GTCCAATATGAATGTGTACCCTACACCTTCAGCCGAGCACCCATCCCCAT
>novel_circ_0003449
ATTTCGGACAGCACCTGGCACCAGTGCAACAGGACTTGTGGGAGGAGTGGTGCAGTGGAGGGAACCGTGCCATAAAGGAAGCACCCAAGCTGGGCATTAGCCACTAAAAGACTGAGCACTGAACTCAACTGGCACCTTCAGCAGTGGGCGGTAAGAGGAGGAGGCCATGTGGACCGCACGCCTGCTAGTTCTCACCAGCCTCTTCGCACCAGCCGCTCTGGCCTTCAGCCGAGCACCCATCCCCATGGCGGTGGTGAGGAGGGAACTGTCCTGCGAGAGCTACCCCATCGAGCTGCGCTGCCCAGGCACCGACGTCATCATGATCGAGAGCGCCAACTATGGGCGCACCGACGACAAGATTTGTGACGCTGACCCAGCACAGATGGAGAACACAAGGTG…
>novel_circ_0003449_junction_seq
ATGCCTACAAGATCATGTCTCAAAGATTTCGGACAGCACCTGGCACCAGT
>novel_circ_0003450
GACAGACCATGGTTTTATGATCTGAAATGTGATATGCTGGATTTGTGAGCACAACACTGACGAGTCACACTTCTTCTCCCACCAAGATTTCGGACAGCACCTGGCACCAGTGCAACAGGACTTGTGGGAGGAGTGGTGCAGTGGAGGGAACCGTGCCATAAAGGAAGCACCCAAGCTGGGCATTAGCCACTAAAAGACTGAGCACTGAACTCAACTGGCACCTTCAGCAGTGGGCGGTAAGAGGAGGAGGCCATGTGGACCGCACGCCTGCTAGTTCTCACCAGCCTCTTCGCACCAGCCGCTCTGGCCTTCAGCCGAGCACCCATCCCCATGGCGGTGGTGAGGAGGGAACTGTCCTGCGAGAGCTACCCCATCGAGCTGCGCTGCCCAGGCACCGAC…
>novel_circ_0003450_junction_seq
ATGCCTACAAGATCATGTCTCAAAGGACAGACCATGGTTTTATGATCTGA
>novel_circ_0003451
GACAGACCATGGTTTTATGATCTGAAATGTGATATGCTGGATTTGTGAGCACAACACTGACGAGTCACACTTCTTCTCCCACCAAGATTTCGGACAGCACCTGGCACCAGTGCAACAGGACTTGTGGGAGGAGTGGTGCAGTGGAGGGAACCGTGCCATAAAGGAAGCACCCAAGCTGGGCATTAGCCACTAAAAGACTGAGCACTGAACTCAACTGGCACCTTCAGCAGTGGGCGGTAAGAGGAGGAGGCCATGTGGACCGCACGCCTGCTAGTTCTCACCAGCCTCTTCGCACCAGCCGCTCTGG
>novel_circ_0003451_junction_seq
AGCCTCTTCGCACCAGCCGCTCTGGGACAGACCATGGTTTTATGATCTGA
>novel_circ_0004773
TACCAGTATCCACTGACTGGGCATCACACCAGTCCCGTACCTTGAGTTGACTGGAGCAGCCGTACTGTATGAGCGGTGTGAACGTAGTCAGCTGCAGCTCCGCGTCCGACTGCAACACGTTGCCGACCAGATTGGGCATCTTGGTGACGTTGTATCCGAGACCCTGGCACATGCTGATCCGGATCGGGTCACAGGTCATCTCCTCCACCTCATCGCCGAAAGCCTGCACCACACAGAGCGGACCAACAAGTCCGGTCAACAGGAGCAAAGCTGCCCCGGAGATACAGAGAAGATGAGCCCGGAAAGCAGATTGAAAGGGAGTGTGAGGGAGTGTGTTTTCTGGCCAAATCCTACTGCACGAACCACTTTCTGACCACAACAACAATTTACAGCAATGGG…
>novel_circ_0004773_junction_seq
AAGAAGCCAGGCTGCCAATATTCAGTACCAGTATCCACTGACTGGGCATC
>novel_circ_0004774
GGATGACTTGATTGTCTGGGAAATGAGCCACGATGCAGCAGAGGAGGCCAAAGAGAAACAGGCAGATGGCCTGATGTTTGGGGAAAAAGAAGCCAGAGGGAATAATTCAGCTTCCTGGATTTCATAGTAACTGAAGAGCACATACAGCTTCCAAGAGGACTGCATGCACCATTGGAAGTTAGCTGAGCTTCTCATAAACTGCAGAGGAGATACAGAGAAGATGAGCCCGGAAAGCAGATTGAAAGGGAGTGTGAGGGAGTGTGTTTTCTGGCCAAATCCTACTGCACGAACCACTTTCTGACCACAACAACAATTTACAGCAATGGGAAACCAAGAAGCCAGGCTGCCAATATTCAG
>novel_circ_0004774_junction_seq
AAGAAGCCAGGCTGCCAATATTCAGGGATGACTTGATTGTCTGGGAAATG
>novel_circ_0002287
AGGATTTTCAACTCATTTGTGTACACTGAGAAGACATCAAACGGAGAGACAGAAGTGCAGCAGCTGGCCAAGAAGATTCGGGAAAAGTTTAACCGCTACCTGGATGTGGTGAACAGGAACAAGCAGGTGGTGGAGGCCTCATACACTGCACACCTCACGTCTCCACTCACTGCCATACAGGACTGCTGCTCCATACCAGCATCTATGATGGAGTTCGATGGAAACTTCAATACCAACGTCTCCAAGACCATCTGCTGTGACAGACTTTCCCCCACCGTCAGCAGCCGAGCATTCAATCCCGGGCGAGACCTCAATTCAG
>novel_circ_0002287_junction_seq
AATCCCGGGCGAGACCTCAATTCAGAGGATTTTCAACTCATTTGTGTACA
>novel_circ_0002290
TTACCCAAGATGGCGGCAGCCTCATCCATTCAGCCGCCCAGCGTTCACTCCTCTCTGGCCAGGGAGAGCGCACTTTCCCCGGAGATGGACAGCCCCGATAGCCGGCAGCCGGAGGATGAGGAGGCGGCGGCGGCAGCGCAGCCCTCCGAGCCCGGGATTAGCCTCCGCGACCTGCCGGACCTGGAGCCGGTGGAGATCGAGAGGAGGCTGGCCAAAACTCGCCAGGAGCTGAGCAACAGGAGGAAAATCCTCATCAAAAACCTGCCACCTGACACCACTAACCAGGAAGTCCATGAAATTCTGAAAGAATATGAGCTGAAGTACTGCTTTGTGGACCGGAACAAAGGCACAG
>novel_circ_0002290_junction_seq
TTTGTGGACCGGAACAAAGGCACAGTTACCCAAGATGGCGGCAGCCTCAT
>novel_circ_0002302
TTTTGATGTGGAGAATGGCCCATCAGCCAGCTGCAGCCCTCTGGACTCCCAGACCTCCCCTGGCTCTGGTTTGGTCCTCCACACTAACTTCCCCACTCACAACCAGCGCAGAGAGTCCTTTCTCTACCGCTCTGACAGCGACTATGATCTGTCACCCAAGTCCATGTCGCGAAACTCCTCCATTGCCTCTGAACTAAGGTCTCCTGCAGCAGCAACTCAGCCTCCAATTACCAGAGTTTGTCTCCCAG
>novel_circ_0002302_junction_seq
CCAATTACCAGAGTTTGTCTCCCAGTTTTGATGTGGAGAATGGCCCATCA
>novel_circ_0002306
GACAGCAAAGAGCCTCCTGATTGCTGCCTTAGTGAGTCTTTTACTTCTCCATCCTGTACGCTGGGAGTTGACCTGCGTCGTGGCAGGCGCCGTTTCTCGGGCAACCTGCAGCTACCTCCACTGTCATGGCGTCAGGGCGAAAGATCGCGGACACCTGACGAGGAGATCATGGCCAGGCCAACGTCGCTGCCATTTGGAGCCCCTCCTAGGATAGACATCACGCCGGTTGATCCTGAACA
>novel_circ_0002306_junction_seq
ACATCACGCCGGTTGATCCTGAACAGACAGCAAAGAGCCTCCTGATTGCT
>novel_circ_0002307
GACAGCAAAGAGCCTCCTGATTGCTGCCTTAGTGAGTCTTTTACTTCTCCATCCTGTACGCTGGGAGTTGACCTGCGTCGTGGCAGGCGCCGTTTCTCGGGCAACCTGCAGCTACCTCCACTGTCATGGCGTCAGGGCGAAAGATCGCGGACACCTGACGAGGAGATCATGGCCAGGCCAACGTCGCTGCCATTTGGAGCCCCTCCTAGGATAGACATCACGCCGGTTGATCCTGAACA
>novel_circ_0002307_junction_seq
ACATCACGCCGGTTGATCCTGAACAGACAGCAAAGAGCCTCCTGATTGCT
>novel_circ_0004580
GTCCATACAAAGTTCCACTGTCGACAAGCACACACTCCAGGATCAGACACCTCTTGCCTCTCTTTTTCCTACGATGGCATGACTCTTGCTACACGTGGCGGTGATGACACTCTGAAGACATGGGATATACGCAACTTCAGGAAGCCTGTGAATGTTGCTGCTGGACTGACCAACTACTTTGCCATGACTGACTGCTGTTTTAGCCCAGATGACAAGCTTCTTGTAACTGGGACATCAGTGAAGAAAGACGAGGGAAGCGGGAAGCTGGTTTTCTTTGACCGAGCTACTTTTCAGAGAGCCCATGAAATAGAAGTCACCGATGCA
>novel_circ_0004580_junction_seq
CCATGAAATAGAAGTCACCGATGCAGTCCATACAAAGTTCCACTGTCGAC
>novel_circ_0004582
GCTGTCAGTGTGGAGTAGCGCTGGATGCTGCAGGGCGGCAGTGTGCTGTGGGAAGTCCCTGAGAGTGCAGAGAGGCAAAGTGGCAGTCAGTCACAGAGAGACCCTTATTTAGAGAGAGGACTGGCACTCTTTCAGTGAAGGATATAAAACACAGTCTCACACCTCTGCCTCATTGCACAGGTGTGTTCGTTGTGGCAGCACCTCAGGGATTTGAAGGAGGCAACAGCTGGGGTTGGTGCTGGCATGATGAGAGTGGTGGTGTGGTTGGCCCAAGAGTGGGCCTGGCAGGCTGTTCTCCTGGTGACTGGACTGGCATCACTGAGCCGTGAGTCTGATG
>novel_circ_0004582_junction_seq
GCATCACTGAGCCGTGAGTCTGATGGCTGTCAGTGTGGAGTAGCGCTGGA
>novel_circ_0004585
TTGAGGACGATTTCACTGGTATTGAGCTGCCCCAAGCCTTTCCTTCAGACCCCCCAGAGCCACTGCCTGTGTTTTTGATGGAACCAGAGGAGGCCTACATAGTCAAGAACAAGCCAGTGAACCTGTACTGCAAGGCCACACCCGCTACCCAGATCTACTTCAAGTGCAACAGCGAGTGGGTTCACCAGAAGGAGCACACTGTGGAGGAACGGGTTGATGAGAACTCTGGCCTCGTAGTGAGAGAAGCCAGCATAGAAATCACTCGGCAGCAGGTGGAGGAGCTGTTTGGGCCGGAGGACTTTTGGTGTCAGTGTGTGGCCTGGAGCTCCGCAGGGACCACCAAGAGTCGGAAAGCCCACGTCCGCATTGCCTATTTAAGGAAGACATTTGACCAAGAAC…
>novel_circ_0004585_junction_seq
ACCTGAAGGCATCCCAGCTGCTGAGTTGAGGACGATTTCACTGGTATTGA
>novel_circ_0006088
GCAGGGCAGCTACCCGGGTATGGCACCGATGGGAGGAATGGGCCCTGGAGGTCCTTACAGCCAGCAAGCAGGCAGCAACAATGGGAGGATGACGCCACAGGGTCCCCCCTACAACACCCCACCCTCAG
>novel_circ_0006088_junction_seq
CCCCCCTACAACACCCCACCCTCAGGCAGGGCAGCTACCCGGGTATGGCA
>novel_circ_0003923
ATGGTCAAGTGAGGAGAAGGAAGAGGAAGACTGGTTTGAGGAGGTGTGATTTTACTGAAGGATGGGTGGAGTTCAGAGATAAACGAGTGGCAAAGAAAGTGGCGGCTTCTTTGCACAACACACCGATGGGAACCAGGAAACGCCAGCGATTCTCCTCTGATCTCTGGTGCATCAAG
>novel_circ_0003923_junction_seq
CTCCTCTGATCTCTGGTGCATCAAGATGGTCAAGTGAGGAGAAGGAAGAG
>novel_circ_0001912
GTTCGCTTAATGGCTGCTGATGAGAGATCAACGTATGAAGATGTGTATACGCTAACAGTTGGCATCCGCACTGTTAGTGTTACCAGCACCCAGTTCCTCATCAACAAGAAGCCCTTCTATTTCCATGGAGTCAATAAACATGAGGACTCAGATATTCGAGGTAAGGGTTTGGACTGGCCTCTGATTGTCAAAGACTTTAACCTGTTGAAGTGGTTGGGGGCCAACTCGTTCCGCACCAGCCACTACCCTTATGCTGAGGAGATCTTGCAGATGTGTGATCGCCATGGCATCGTGGTGATAGATGAGTGCCCAGGGGTGGGCATCAAAGACAT
>novel_circ_0001912_junction_seq
GCCCAGGGGTGGGCATCAAAGACATGTTCGCTTAATGGCTGCTGATGAGA
>novel_circ_0001918
ATACAACAACTATGACCGGTCAGTGATTAACACAGTCCCTCATGACACTGTTCAGCGGTGGTATGTGGCACATCGGGAGCTGACCACTGAACTAAGGCGACCAGAGAATGAGCTGTGGGTGAATCTGACTCCCGGAAAAGTGATTTTCATAGACAACTGGCGTGTCCTGCATGGCAGGGAGTCATTTACTGGCTTGAGGCAGCTCTGTGGATGCTATCTGACCAGAGAAGACATCCTCAGCACTGCACGCTGCTTTGGTCTGCAGGCCTGATCATGAAGGGCCCTTCACATCTGTGCCTCATCGGTTAGCCTATAATATAG
>novel_circ_0001918_junction_seq
CCTCATCGGTTAGCCTATAATATAGATACAACAACTATGACCGGTCAGTG
>novel_circ_0001923
GAACAGAAGATCTGCCAGCGCTATGACCAGCTGATGGAAGCGTGGGAGAAAAAGGTGGAGCGAATGGAAAACAACCCTAGACGCAAAGCCAAGGAGAGCAGGACACGGGAGTACTATGAAAGGCAATTCCCTGAGATCCGCAAGCAGAGAGAGCAGCAGGAGCGCTTCCAGAGAAAAGAATGGAATGAACTGATAACTGTCTTTGCACAACATAACAATGAGAAACAGATGAGACAGCTGTCAGTCATTCCCCCCATGATGTACGACTCTGAGCAGAGGCGAGTGAAATTTATCAACATGAATGGGCTGATGGATGACCCAATGAAGGTGTACAAAGCCCGGCAGTTCATGAATGTTTGGACCGAACACGAAAAGGAGATCTTTAAGGAGAAGTTTATC…
>novel_circ_0001923_junction_seq
TGGAAGACGGAGAGGGAGGAATCAGGAACAGAAGATCTGCCAGCGCTATG
>novel_circ_0001928
ATGAGGAGACTCCCGGCCTGTACGGCTTTCTGCATGTGATCGTCCATTCTGCCAAAGGATTCAAGGAGTCGGCCAATCTATACTGCACTCTTGAAGTGGATTCATATGGATACTTTGTCAGCAAGGCCAAGACCCGAGTCTTCAGAGACACCATAGAGCCACAGTGGAATGAAGAGTTTGAAATTGAGTTGGAGGGCTCCCAGTACCTACGGATCCTGTGTTACGAGAAGTGTTATGACAAAAGCATGCTCAACAAGGATGACAACGAGATTGTGGACAAAATCATGGGCAAAGGGCAGGTCCAG
>novel_circ_0001928_junction_seq
AATCATGGGCAAAGGGCAGGTCCAGATGAGGAGACTCCCGGCCTGTACGG
>novel_circ_0001929
TCGTAACCAGCAGTATGAGTGCAAGTGGTACATCCCTCTCGCAGACTTGACATTCCAGACACTGGACGACTCGGACTCTTGCCCCAGCATCCAGGTCCTGCCAGAGCATGAGATTGAGGAGATGAAGATCAAGATATCAGTCTTAAAGAGTGATATACAGAAAGAGAAGATCTATACTGCACTCTTGAAGTGGATTCATATGGATACTTTGTCAGCAAGGCCAAGACCCGAGTCTTCAGAGACACCATAGAGCCACAGTGGAATGAAGAGTTTGAAATTGAGTTGGAGGGCTCCCAGTACCTACGGATCCTGTGTTACGAGAAGTGTTATGACAAAAGCATGCTCAACAAGGATGACAACGAGATTGTGGACAAAATCATGGGCAAAGGGCAGGTCCAG
>novel_circ_0001929_junction_seq
AATCATGGGCAAAGGGCAGGTCCAGTCGTAACCAGCAGTATGAGTGCAAG
>novel_circ_0003320
ATTATTGTGGAGAGGGCCCAAAGGTCAAGAGCTCCTGAACTGGACAAGAAGAAATACCTAGTGCCCTCAGATTTAACAGTGGGCCAGTTGTGTTTTCTGATCCGCCAGCGTGTGTCTTTGAGACCGGAGGAGGCACTCTTCTTTTTTGTCAACAACTCCCTTCCTCCATCCAGCTCCCCTCTCTCTGCTGTATATGAGGAGCACCATGAAGAAGACCTGTTTCTCTACATGACATACAGTAATGAGAGTGTGTATGGTGCCTGAGGGAGGACAAAAGACTGGAGGAAGAGACAGAGGATGACAGAAGACAAATAATTTGGTGAATAACTACAGTGCATTGTGGAAGAAAGACTTCACACGAGGTAGAAGGG
>novel_circ_0003320_junction_seq
AAAGACTTCACACGAGGTAGAAGGGATTATTGTGGAGAGGGCCCAAAGGT
>novel_circ_0004846
AGCGGGAGGCTGAGATCTTGAAGCCCCTTGCCAACGTTGAGGTGATGGAGAAGGAAGATGCCATGTTTGAGACGGAGATCTCCGAGGAGGATGTACCAGGGCAGTGGAAACTCCAAGGAAAAGTTTTGACCAGATCCCCAACCTGCCAAATCCAAATGGAGGGTGCAGTGCGTAGGCTCACACTTAAAAATTGCCAGTTGGATCAGGCTGGAGAAGTGTCCTACCAAGTTTTGAAAGCCATAACCACTGCAATGCTCACTGTCAAAG
>novel_circ_0004846_junction_seq
ACCACTGCAATGCTCACTGTCAAAGAGCGGGAGGCTGAGATCTTGAAGCC
>novel_circ_0003284
CAGAATCACAGTGGATCTGAGCCCTGTCATTGGCATCCACAGAGGCCTTGCTCATCCTGCACAGCTAGAAGAAATGTCTCTGAAGCTGCTACTGCTGCAAGACTGCTCTGAAAACACCCACAGCCTTCCATGAAAAGATTCGCAGCCTGGAGAGAGCCAGGACTGGGAACTTCTTAAAGCACAAACTCTGCAGCAGACCTGAGCGCTCGGAGTTGGTTCGTTTGCACATCCTACAAGAGACACAGGCTGGGCCCTCCCTGCAGGCCACACAAATGAAGCTGAAGAGGGCCAGATTAGCTGATGACCTCAATGAGAAGATCGCCCAGCGGCCTGGACCCATGGAGCTGGTGGAGAAGAACATCCTGCCTGTTGACTCTGGCATCAAAGAGGTCATCAATG
>novel_circ_0003284_junction_seq
TCTGGCATCAAAGAGGTCATCAATGCAGAATCACAGTGGATCTGAGCCCT
>novel_circ_0004715
GTGAAACGAGAGGTGGGTGACGTCAGCATTCTGGTGAATAACGCTGGGATTGTGACAGGAAAGAAGTTCATGGATGCTCCTGATTCCCTGATTGAGAAGACAATGGAGGTCAACACTATGGCTCACTTCTGGACCTATAAGGCCTTCCTTCCTGCCATGATTGCTAACAATCACGGCCATCTTGTCAGCATTGCCAGTACGGCTGGACTCATTGGAGTCAGTGGATTGGCAGACTATTGTGCCAGCAAGTTTGCAGCAGTCGGCTTTGCAGAGTCAGTGGGTCTGGAGCTGTTGGCAACTGGGAAAGATGGTGTGAAGACTACCATTGTGTGCCCGTACTTCATCAGCACTGGAATGTTTGATGGATGTCAAACTAA
>novel_circ_0004715_junction_seq
GAATGTTTGATGGATGTCAAACTAAGTGAAACGAGAGGTGGGTGACGTCA
>novel_circ_0004716
GTGAAACGAGAGGTGGGTGACGTCAGCATTCTGGTGAATAACGCTGGGATTGTGACAGGAAAGAAGTTCATGGATGCTCCTGATTCCCTGATTGAGAAGACAATGGAGGTCAACACTATGGCTCACTTGTGGCCAAGACTGATGCCAATCTTGAATCCAGAGTATGTAGCCAAGAAGATCATCCATGCTGTACTAACAGACCAGGTTCACCTGCTGCTGCCTAGGAGCATGTACCTCATGGCTGCTTTAAAGAA
>novel_circ_0004716_junction_seq
TGTACCTCATGGCTGCTTTAAAGAAGTGAAACGAGAGGTGGGTGACGTCA
>novel_circ_0004718
GTACTCTGAGCGTGATGCTGTCCTTTGCCTTCATCTTCAACCAGTGTCTAGGCTGTGACCCCCTCACCCCACAGTGGGCCAGTCTGACCTACTTTGTCCCGTTCATCGTCGTGTTTCAGTTCGGCTGGGCTGCCATGCAGATCTCTCACCTGTCTCTCATTCCAGAGCTGGTCACCTGTGAGCACGCTAGAGTAGAACTCACTGCTTACAGGTACGCGTTCACAGTCATAGCCAACATCACAGTGTACGCTGTGGCCTACCTGCTGTTCTACTTGTATGCCGGAGAGGACAGCGACCCGCTCAGTGATGCACTCGGACCCGTAGATATCCCTGTCTTCAGG
>novel_circ_0004718_junction_seq
ACCCGTAGATATCCCTGTCTTCAGGGTACTCTGAGCGTGATGCTGTCCTT
>novel_circ_0002836
GTGGCGTTGTTGGGCATAGACATCTGTGGTGCATTTCTGGACCGCATGGGAGAGCGCTTCAAAGGATACCTGGTCACAGGTATGGAGCCCAGCCACTAAGCCTCAGTAAAATAGTTCCTCATCTCTGCTCTCTGACTGGAGACCAAAATCCACAGGTACGTGAGGCCTCCATAACAACGTTAGTGGATGTTTATCGCCATGTTGGAGAGAGGGTCAGGGCAGACCTGGCAAAAAGAGGTCTCCCTGCTGCACG
>novel_circ_0002836_junction_seq
CAAAAAGAGGTCTCCCTGCTGCACGGTGGCGTTGTTGGGCATAGACATCT
>novel_circ_0002839
TATTGCCGGCCCTGGTGGACAGGCTGGGCGATGGCAAGGATCAGGTCAGGGAGAACAGCCAAGCTCTCATTCTTCGTTGCACAGAGCAGGCCGCCTCGCCCATGTACGTTTGGGAAAGGCTGCTTCCTTGTTTCAAACACAAGAATTTCCGCAGTCGAGAAGGAATCTGCCTCTGTCTCAGTGCCACGCTCAGCATGTATGGAGCCCAGCCACTAAGCCTCAGTAAAATAGTTCCTCATCTCTGCTCTCTGACTGGAGACCAAAATCCACAGGTACGTGAGGCCTCCATAACAACGTTAGTGGATGTTTATCGCCATGTTGGAGAGAGGGTCAGGGCAGACCTGGCAAAAAGAGGTCTCCCTGCTGCACG
>novel_circ_0002839_junction_seq
CAAAAAGAGGTCTCCCTGCTGCACGTATTGCCGGCCCTGGTGGACAGGCT
>novel_circ_0002850
GGGGAGCTTATTGACCAGGAGTCTGGCAGATATAGTGAGGAAAGAGGACTTTGTACTGGACTCAGAGTACCTGATTACCATGCTGGTGGTTGTCCAAAAAACAAGCTATCCTGACTGGCAGAAGACGTATGAAACCCTGGCAGAAATGGTTGTGCCTCGCTCCACCAAGCTGCTGTTTGAAGACTACGACAGCGGATTGTTCAGCGTCACTCTCTTCAGGAAGGCTGTAGATGACTTCAAGCACAAGGCCAGGGACAACAAGTTTATTGTGCGTGATTTCCAGTACAATGAGGAGGAGATGAAGGCAGACAAAGAAGAGATGACACGTTTATGCACTGACAAGAAGAAACAGTTT
>novel_circ_0002850_junction_seq
ATGCACTGACAAGAAGAAACAGTTTGGGGAGCTTATTGACCAGGAGTCTG
>novel_circ_0002853
ATTATTGACTCGCTGGGTGTCATGATCTATAAAGCTCTGGACTATGGACTCAAAGAAAATGAGGAGCGAGAACTCAGCCCGCCTTTGGAGCGCCTGATCGACTTGATGACCAATAATGAAGAAACTGAGAGTGACCCCTGTCCTGATGAGGGCTATGAGGCCACGGAGGAGGATGAGGATGAGGAACAGGAACCTGAACCAATCTCTAATATGACCATTGGCACAGTCAGCAGCATTCACAGCTATCGAGACATCATCATG
>novel_circ_0002853_junction_seq
TCACAGCTATCGAGACATCATCATGATTATTGACTCGCTGGGTGTCATGA
>novel_circ_0002855
TGGTTTTGATAGGGGAGTCTGGTGTAGGAAAAAGCAACCTTCTGTCTCGTTTCACCAAGAATGAGTTCAATCATGAAAGCCGTACCACCATCGGTGTCGAGTTCAGCACCCGGACGGTCCAGCTGGATAACTTCGCCATAAAAGCTCAAATATGGGACACAGCAGGACTGGAACGTTACAGGGCTATCACCTCAGCGTATTACAGGGGAGCAGTTGGAGCACTGTTGGTCTATGACGTTAGCAGGCACCTTACATATGAGAGCACAGAGCGATGGCTGAAAGAGCTGTACGACCATGCGGACCCTCACATCGTGGTCATGCTGGTGGGAAACAAAAGAGACCTGGAGAGCCTCAGGACGGTGCCCACAGAAGAGGCCAAGGACTTTGCAG
>novel_circ_0002855_junction_seq
ACAGAAGAGGCCAAGGACTTTGCAGTGGTTTTGATAGGGGAGTCTGGTGT
>novel_circ_0002857
CACAGTAGAGGATGTCTGCAGATGCATTTGGAGCCGGCGGCAGCGATGCCCAGCAAACTCTGCAGTCCTTCTGGCCTCGTGTCATGGAGGAGATCAAGAACCTGACTGTGAAGGATTTCCGTGTGCAGGAGTTGCCTCTGGCTCGAATCAAGAAAATCATGAAGCTGGATGAAGATGTCAAAGTGAATTAAGCACCTTGCTAGTGTGTGGACAGTAGACAGGGAGACAGGAGACAAATGCGACACCCCACAGGCAATAAGTCTTGAACCAACCCAGTCACAATTCTGCTGTATTTTCAG
>novel_circ_0002857_junction_seq
AGTCACAATTCTGCTGTATTTTCAGCACAGTAGAGGATGTCTGCAGATGC
>novel_circ_0002863
GTCAAATCTTGCACCGGTAACCCCCAACTCAGTCCTCCTCTCGCCAAATGTGCACGCAGCTCACCGCAGCCTGTCAGTCAGCCCAGCCCTGTGTCGGCCTCGGAGTTCACTTTTGTTTACCCCACAGTGACGTCTCGCCTCCTGCCTCCTGAGGACAACAACACAG
>novel_circ_0002863_junction_seq
CTGCCTCCTGAGGACAACAACACAGGTCAAATCTTGCACCGGTAACCCCC
>novel_circ_0005141
TCCGTCTGTCTTCATGAGCATGGCATCAGGGGGGGAAACGCCACCATTCATACCTCACAGACACACCAACAGGTTAGCCAAAGAGAGGTCACCCTACCTGCTACAACATGCACACAACCCTGTTGACTGGTATCCATGGGGACAGGATGCTTTTGATAAAGCAAAAAATGAAGACAAACCCATCTTCTTATCAGTGGGCTACTCAACATGCCACTGGTGCCACGTGATGGAGAGGGAGTCTTTTGAGGATGAAGAAATAG
>novel_circ_0005141_junction_seq
GAGTCTTTTGAGGATGAAGAAATAGTCCGTCTGTCTTCATGAGCATGGCA
>novel_circ_0002904
GGCAGACATTTTCGCTGAGGCAACTCGGGATCTGTGAGCCATCAGTTCGCAGAGGCTTGGCGCTTTGCCCTGAGACGGGCCTCTCCCACCCACTCAGCAGCTATTCCAGAGCACCGGTAGCTACGGAAAACCATGAGCCTGTATCACCGGAACGTACCACGACTCTTTGGGGGACGGGGGCAAAGTCTGGGCAGAATTCATGCCTCTCTAGCCGCTCTAACTCAGCGCTCACGCTCACTGACACGGAAATGGACAATAAATCGGACAATGAGATGG
>novel_circ_0002904_junction_seq
GACAATAAATCGGACAATGAGATGGGGCAGACATTTTCGCTGAGGCAACT
>novel_circ_0004425
TAGGTGACATAAAAGAACAATATCAGGTTGTCTTGAAATGAATAATAGGAAGGAAAGGGGAAAAAGTCTTCTGCTGAAAGTTAGTGAAAAGGATCTGGATGACAGAACCTACAGGAACCTACAGGAACTGGAGAGATATTCAGAGAACACCCAGTCCTCCTTAATATACCTGCTGCTGGAGTGTTTAG
>novel_circ_0004425_junction_seq
ATATACCTGCTGCTGGAGTGTTTAGTAGGTGACATAAAAGAACAATATCA
>novel_circ_0004427
GAAAAGGATCTGGATGACAGAACCTACAGGAACCTACAGGAACTGGAGAGATATTCAGAGAACACCCAGTCCTCCTTAATATACCTGCTGCTGGAGTGTTTAGGTGTGAAAGACGTCCACGCAGACCACGCAGCGAGCCACATTGGTAAAGCTCAGGGAATTGTGACAAGTCTGAGAGCGATTCCTTATCACAGCAACCGGCGGAAAGTCTACCTGCCCATGGACATCTGCATGCTGGTGGCTTTGGAGGACTACCTGCAGAGAGTGAGAAGGGCAGATTTTGATGTGTTCCACCCGAGTCTGCAGAACAGAAACCCTCTCCTCCCCATCCAGCTGTACATCCGCTCCTGGAAGAAGACCTACTGAT
>novel_circ_0004427_junction_seq
CGCTCCTGGAAGAAGACCTACTGATGAAAAGGATCTGGATGACAGAACCT
>novel_circ_0004436
AGGGAATCAACACATATCCTCCTCCATCTTATAAACAGACCTGCGAGCAGCTGGCCGGTCAACAGGAAGGACAAACCTTCATCAGCTATTCTGGGCTGAAGTCGGCGGATCTGGAGTTTGCAGATGAAGGGGAGGAGAGGTTTCAGGCGCAGATGGAAGACAAGGGTCAGGCCACACAGCTGGATGTCATCGACACTGCGAAAACTGGGCAGAGTTCAGTCTCCGGAGCCAACCTCAGCGGTTCCATCATCCTGCCAAAGGTGCAGCTGGCCGCTTCTGTCCCCAAAG
>novel_circ_0004436_junction_seq
CAGCTGGCCGCTTCTGTCCCCAAAGAGGGAATCAACACATATCCTCCTCC
>novel_circ_0005077
ATGACAGGTCTTGACATTGAGAAGGATCAGATCATTGAAATGGCATGCATTATCACGGACTCGGACCTGAATGTTTTGGCTGAGGGGCCCAACCTGATAATTAATCAGCCAGATGAGGTGCTGGAAGGGATGTCAGAGTGGTGTAAAGCACATCATGGAAAGTCAGGACTGACCCAAGCTGTACAGGACAGTACAATTACCCTGGAACAAGCAGAGTATGAGTTCCTATCCTTTGTCAGACAGCACACCCCACCTGGACAGTGTCCCCTTGCCGGTAACTCTGTGCATGCAGACAAGAGATTTCTGGATAAATACATGCCACAGTTTATGTACCACCTTGACTACAGAATCATTGATGTCAGCACCATCAAGGAGCTTTGCAG
>novel_circ_0005077_junction_seq
TCAGCACCATCAAGGAGCTTTGCAGATGACAGGTCTTGACATTGAGAAGG
>novel_circ_0005079
AGATACATGTGCAGGAATAATAAGTCACTCTCCCAGCAGCAGCTATGACACATCAGTGGAGGCTCGAATCCAGAAGGAAGAGGAGGAGATTCTCATGGCCAATCGACGCTGTCTGGACATGGAAAGCAG
>novel_circ_0005079_junction_seq
GACGCTGTCTGGACATGGAAAGCAGAGATACATGTGCAGGAATAATAAGT
>novel_circ_0002917
CTTGTCTTTTTCGCTACAATCTTCTGTCGCTGGTGTACTTCCTCTACGTGCTGCTGCTGCCATGGTTCTTGTGTCCCAACAAACACACAATCAAAGGCTTCCCTTGGATGAGCCATGGAGTGTGTTACGCCTTCTGTGTCCTGACCTGGGTGTGTGTCTGGTTGCCTTGGTAACAATTGTCCTCTGCAACAGATTGGTCAGGAACAGACAAATGGTGGCTGCTGCCAACATTACATCG
>novel_circ_0002917_junction_seq
GGTGGCTGCTGCCAACATTACATCGCTTGTCTTTTTCGCTACAATCTTCT
>novel_circ_0005060
ATGATGTTTCTCTACAATGACGATAACGGCTGTTATGAATTATGACGCGAGGACGCGGTTTGAAACCATGAGCATGCGGTAATTTTCATACCTGATTGGCCAGAGTGTCCAGGGGCGGAGCTTCAGCAGCATTAAGGCTTCCAGGGGAGGAAGTGTTGCTAAGATGATGAAGGGAGGATTCAGACTGGGTGATGATGTCAGCAACATGGTCAGTTCGAGCTTTGGCGCTTTCTCTGAAG
>novel_circ_0005060_junction_seq
TCGAGCTTTGGCGCTTTCTCTGAAGATGATGTTTCTCTACAATGACGATA
>novel_circ_0005720
GTAACCTGAGGTCCAGTCCCACCATTGTCATCCACTAGGTCTTTTTCCTTGTGATTCAGCTTCAACAGATTACCAATCTTCACAGTCAGTTTTGCTCAAGGGACAGAGCGAGGAGGACAATGGGAGTCGGTGGGGGTTCCCCCCAAGCCCTGCTGTGGCTCAGCCTGTTCGTCTTGATCTCTCAGGCATTGCCCCTCAATCCAGATGACCCCAATGTGTGCAGCCACTGGGAAAGCTATGCAGTGACTGTGCAGGAGTCTTACGCTCATCCATTTGACCAGGTCTACTACACACGCTGCACCGACATCCTCAACTGGTTCAAGTGTACCAGACACAGGATCAGCTACAAGACAGCCTACAGGAGAGGTGTGAGGACCATGTACAGGCGACGCTCTCAGT…
>novel_circ_0005720_junction_seq
TATGAAAGTGGAGACCTGTGTGTTCGTAACCTGAGGTCCAGTCCCACCAT
>novel_circ_0005556
AAAAGGAAAGACCACATTACTGAAACACATAGCCAACAGAGCTCTCAGTATTCCCCCCAACATTGATGTACTACTGTGTGAACAGGTTACCTTCAAGGCTGGAAGAAGACTCTTCTCATAGTTTCTCATGATCAGGGATTCCTTGACGATGTGTGTACAGATATTATCCACTTAGACAACCAGAAACTCTACTACTACAGAGGGAACTACTTAACCTTCAAGAAGATGTATGTGCAAAAGCAGAAAGAACTGCAGAAACAGTATGACAAGCAGGAGAAGAAACTCAAAGAGCTGAAGGCTGGTGGCAAGTCCACCAAACAGGCT
>novel_circ_0005556_junction_seq
TGGTGGCAAGTCCACCAAACAGGCTAAAAGGAAAGACCACATTACTGAAA
>novel_circ_0004967
CTCAGCCAATGAAGATGGAATCAGCAGTGGAGGCTCAGCAGGGGGCGGAGACTGCAGCGACTGAGACGGAGAACCAGCAGATCACCCCTGCACAGATCGCTACTTTGGCACAGCTGCCTCCGGTGACGTCCAGGCCTATCAGATCCGAGCAGCCCCAGCCAGCACCATCGCCCCGGGCGTGGTCATGGCTTCTTCCCCTGCTCTCCCCACTCAGGGTGCCACAGAAGAGGTCACCCGCAAACGGGAGGTCCGTCTCATGAAGAACAG
>novel_circ_0004967_junction_seq
GGGAGGTCCGTCTCATGAAGAACAGCTCAGCCAATGAAGATGGAATCAGC
>novel_circ_0005272
TTCCTCCTGTCATCCGAGTTTACCCAGAGAGCCAAGTCCGTGAGCCAGGCATCACTGCCAGCCTGCGCTGCCATGCTGAGGGCATCCCTAGCCCCCAGCTGGCCTGGCTGAAGAACGGCATGGACATCACCACCAAGCTGTCCAAACAGCTCACCCTGCAAGCTAATGGGAGCGAGGTACACATCAGCAACGTGCATTTTGAGGACACTGGCGCCTATACCTGCATTGCCAAAAACGAGGCAGGCGTGGACGAAGACATCTCTTCGCTATTTGTGGAGGACTCTGCACGCAAGACTT
>novel_circ_0005272_junction_seq
GTGGAGGACTCTGCACGCAAGACTTTTCCTCCTGTCATCCGAGTTTACCC
>novel_circ_0005279
GAAAAGACCAATGAAGACAGCCAGATGGTGGTCGGCGGCAGTTTTAGTGTTGGGGCTTGCTGTGCTCTACGCCGAGGGGAGACCCAACAAGGAGGGATTCGGATTGCTGCCCTATCGACCAGTCGTGAGATTCCGACACAAGGATGGGATCCCTGAGAGCTTGAGGATAAAGGGTTTTATGGGACACACTGACAATCCAGGTCCATGTGAACATAAGTACTGTGGCTTGGGACGTCACTGTGTGGTCAACCATGAGACGGGCCAAGGAGAGTGCACGTGCTTGGACACCTGTAAGCCACACTATAAACCAGTGTGCGGTTCAGATGGGAAGCTGTACCAGAACCATTGTGAGCTGCATCGTGCCTCCTGTCTCAGAGGACACAGGATTAGCATCGTGCA…
>novel_circ_0005279_junction_seq
CACAGTGAGGAGTGCTTCTACAAAGGAAAAGACCAATGAAGACAGCCAGA
>novel_circ_0005291
ATGATAACTGCAGACTGAGTGACTACCATCGGCTGAAAACCAAGATTCTGGATCTGCATGACAAACAGTACGTGGGCTCTAACATCCACGGAGCCCACAAGGACAACATGACTGCCAGGAAGCAACTGGTTGATATGATGTTCAAACACTTTGACGCAGATAATAGCGGTCAAATAGATGCCAGCGAGCTCTCACAG
>novel_circ_0005291_junction_seq
AATAGATGCCAGCGAGCTCTCACAGATGATAACTGCAGACTGAGTGACTA
>novel_circ_0005293
ATGATAACTGCAGACTGAGTGACTACCATCGGCTGAAAACCAAGATTCTGGATCTGCATGACAAACAGTACGTGGGCTCTAACATCCACGGAGCCCACAAGGACAACATGACTGCCAGGAAGCAACTGGTTGATATGATGTTCAAACACTTTGACGCAGATAATAGCGGTCAAATAGATGCCAGCGAGCTCTCACAGGTAATCAAGCAAGAAGGTCTGTCCAAGGGCTTCTCCGAGTGCACATTGTTCGACCTATTGAAGTACAACGATGTCAATAATGATGAGCGCCTGACAAAAGAGGAGTTTTACACAGCTTTTG
>novel_circ_0005293_junction_seq
AAAGAGGAGTTTTACACAGCTTTTGATGATAACTGCAGACTGAGTGACTA
>novel_circ_0003458
GGCTATGTCCTCGGCCGCCGCCACATCTCCATCTGTGGACAAAGTGGATGGATTTTCACGGAAGTCTGTCAGGAAGGCCAAGCAGAAGCGGTCGCAGAGTTCGTCCCAGTTCCGCTCTCAGGGCAAACCCATAGAGCTCACCCCCTTGCCACTGCTCAAGGTGATTAGAGGAACAGTCATCCAAAACGCTGACAGGGCATCAAGGCTTGTAGCAGATCCGTGTATAAACACTGACAGCCCTACTGCCGATTGACCTGTTTTCTCCAGTCAGAATCAGCTTTATTGGCCAG
>novel_circ_0003458_junction_seq
AGTCAGAATCAGCTTTATTGGCCAGGGCTATGTCCTCGGCCGCCGCCACA
>novel_circ_0003464
AGACCAGCTTCCTCCTGGGAAACGCCCAGATCGTGGAGTGGCCTGTAGTTTACAGCAATGACGGATTCTGCAAACTGTCGGGCTTCCACAGGGCTGAGGTCATGCAGAAGAGCAGCACATGCAGTTTTATGTACGGAGAGCTGACAGACAAGAAGACCATCGACAAGGTCAGGCAGACCTTCGACAACTATGAGTCCAGCTGCTTCGAAATCCTGCTGTACAGAAAGAACAGAAGTCCAGTGTGGTTCTACATGCAAGTGGCTCCCATCAGGAATGAGAACGACAAGGTGGTTCTGTTCCTTTGCACTTTTAAGGACATCACCCTCTTCAAGCAGCCCATTGAAGACGAAACCACTAAAG
>novel_circ_0003464_junction_seq
CCCATTGAAGACGAAACCACTAAAGAGACCAGCTTCCTCCTGGGAAACGC
>novel_circ_0003471
GTCTTATCCATCTGTCCCAAGGACATGCGGGCTGATATCTGTGTTCATCTCAACAGGAAGGTAAAGGTGACGTGTTTGGTGATGTCTTCTGGAAAGAAACCACCCTTGCACATGCGTGTGCCAACGTCAGGGCGCTAACATACTGCGACCTCCATGTCATCAAGAGAGAGGCCCTGCTCAAGGTTTTGGAGTTTTACACAGCCTTCGCCAACTCCTTCTCCCGTAACCTCATCCTCACCTGCAACCTGCGCAAGCGG
>novel_circ_0003471_junction_seq
CCTCACCTGCAACCTGCGCAAGCGGGTCTTATCCATCTGTCCCAAGGACA
>novel_circ_0003478
GTGAACGTCTACATCTTGGGAAAAACGTTCCTTGTCCTGGCCAGAGAACTGTGCATCAACGCCCCGGTTATAGACCCATCCCTGTATATTCCCCGCTTTGCCCAGATGCTAGAGTTTGGCGAGAAGAACCACGACGTCTCCATGACGGCAATGAGGCTGGTGCAGAGGATGAAGAGGGACTGGATGCACACGGGACGAAGACCGTCGGGGCTCTGTGGAGCAG
>novel_circ_0003478_junction_seq
AGACCGTCGGGGCTCTGTGGAGCAGGTGAACGTCTACATCTTGGGAAAAA
>novel_circ_0003481
TGGAGTCCAGCAGTCCCAGTCTTCTGCCGCCTGATAACTCTCTGGAACGGTCCTTCTTCATCCGGATGAAGTCGACGCTCACAAAGAGGGGAGTGCACATCAAGTCCTCAGGTTATAAGGTGATCCACATCACGGGGCGTCTGCGGATCAGGATGGCCCTGACACACAGCCGATCGGTGCCCAATCAGATCATGGGGATGGTGGTGGTGGCTCACGCCCTCCCACCGCCCACAATCAACGAGGTTCGCATCGACTGTCAGATGTTCGTCACCCGAGTCAACATGGACCTCAAGATCGTCTACTGCGAGAACAGGATCAGTGACTACATGGACCTGACCCCTGTGGACATCGTGGGGAAGAGGTGCTACCAGTTCATTCATGCCGAAGACGTGGAGGGGA…
>novel_circ_0003481_junction_seq
GGGATCAGACAGAGTCACCTGGACTTGGAGTCCAGCAGTCCCAGTCTTCT
>novel_circ_0003502
AAATCCTCCAAGCCCCCCAAGCCTCTGTACCCCCCAACCCGGAGAACCTGGGAAAGCAACTACTTTGGTGTTCCCCTGCAGAACCTGGTGACCCCAGAGCGACCCATCCCACTCTTTATTGAGAAATGTGTGGACTACATTGAGCATACGG
>novel_circ_0003502_junction_seq
TGTGTGGACTACATTGAGCATACGGAAATCCTCCAAGCCCCCCAAGCCTC
>novel_circ_0005177
GCGATTAAGAGAACCAACAGAGATCAACTGTGACAACTCCTAAGGAGAGGTGTTATATGAATCTGACGTCATGTTGTTGATATGAATCAATATGGGTTTGGATACCTGACCAGACCAAACAACTGATCCTATTACTCACTTAAAAGCACATTACTAAAGGACCACACCAAAGGAGCTGCCAGCAGGCAGTGTGGTGCACCTGGGAGTGCTGAGCTGAAGAGTGCCGAGCCCAGTCAGGGAACTGAGATCTGGAGCTGGGGAGTGAAGAACCAAGA
>novel_circ_0005177_junction_seq
GGAGCTGGGGAGTGAAGAACCAAGAGCGATTAAGAGAACCAACAGAGATC
>novel_circ_0005193
GTGTTTCCTGTCTGACAGCAGGTATTGACTCGTGGTTTTTCATCCCTCTGTTGGGTGTTGAAGGTCATTGAGGGCCTAAAGCTCACGAGCCCACAGGAAGAAAAAGAGGAGGATCTGGACCAGTGTTGGAGGACAGAGGCAGCAGAGAGGATGAAGAGTTTTCTGTGCTGATGTACAAGACTCCAGAACAGCTACACGGCATCTCAGAGAACCAATCAGGATCTGGAAGAGAAGCTTCATGCTCTGCTACGGAAGGTGGAGAGGGACAAAAAGACGATGGACAAAGAGATCGTGGAGCTCACCAACAAACTCCTGGATGCCAAAATTACTATCGACCAACTGGAGGAGCTCAAT
>novel_circ_0005193_junction_seq
TATCGACCAACTGGAGGAGCTCAATGTGTTTCCTGTCTGACAGCAGGTAT
>novel_circ_0004743
ATGGAGAAAGTAGAGGAGGACCTGATCCGCTCCAAGTCCCTCAGGGAGAGCCAGGCCAAACAGTTCTCCCAGCAACTGGATGCACTCAGACAGAAATATGAGCAGCAGATTATTTCAGATTTGGAGGCCCAGTTGTCAAATCTACGTGAGGAGGTCCAGGTGGCCCACATCCAGCATAAACAACAACTTGCTGAGATGGCATTGCTCCGGGAGGAGGACAAGCAAAGGGCATTCAAGGACAAGGAGACATCCCTGGACAGGCTCCGTTCTGACATGGAAGGCATCCGCAGCGACCTTGAGAGAAGCCACCAGCAGGAGAAGGAATCTGCTCAGGAAAAG
>novel_circ_0004743_junction_seq
GGAGAAGGAATCTGCTCAGGAAAAGATGGAGAAAGTAGAGGAGGACCTGA
>novel_circ_0004750
TGGGTGAAGCCAGGAACCTGATTCCTATGGATCCAAACGGTTTATCAGACCCATATGTTAAACTCAAGCTCATCCCAGATCCAAAGAACGAGACCAAACAGAAGACAAGGACCATCCGTTCATCTCTGAACCCCTGCTGGAATGAGTCCTTCACCTTTAAGCTGAAAGCATCAGACAAGGACCGCCGTCTGTCCATTGAGATATGGGACTGGGACCGGACCACCAGGAACGATTTCATGGGCTCCATGTCATTTGGAGTGTCTGAGCTGATCAAGACTCCTACGTGTGGATGGTACAAGTTGTTGAACCAGGAGGAGGGAGAGTACTACAACGTTCCCATCCCAGAGGTGGACGACGTCGACCTGGAGCTGCGGCAGAAGTTTGAG
>novel_circ_0004750_junction_seq
CCTGGAGCTGCGGCAGAAGTTTGAGTGGGTGAAGCCAGGAACCTGATTCC
>novel_circ_0004751
TGGGTGAAGCCAGGAACCTGATTCCTATGGATCCAAACGGTTTATCAGACCCATATGTTAAACTCAAGCTCATCCCAGATCCAAAGAACGAGACCAAACAGAAGACAAGGACCATCCGTTCATCTCTGAACCCCTGCTGGAATGAGTCCTTCACCTTGGATCTGAAGCTCGACAACGTGATGCTGGACTCTGAGGGCCACATCAAGATAGCTGACTTTGGCATGTGTAAGGAAAATATGTATGAAGGCATGACCACACGCACCTTCTGCGGGACCCCGGACTACATCGCACCAGAG
>novel_circ_0004751_junction_seq
GACCCCGGACTACATCGCACCAGAGTGGGTGAAGCCAGGAACCTGATTCC
>novel_circ_0005845
ACCCATATGATGATGATTTGAAGGTGAAGACCCAGAGACCTCGATCAGCTGACCAGCCAGGTGTATTTCAGGCACAAACAGGTGATCCTGCAGCAGAGGAGTGGTCACAGTGGAGTGTGTGTTCACTCACATGTGGACAAGGCTGGCAAGTGAGGACACGTTCATGCGTTTCTTCTCCCTATGGGACACTGTGCAGTGGCGCCCTGCGGGAAACACGCATGTGCAGCAACACTACTTCTTGTCCGGGTGAGCCGGGGATCACAGGCTCAG
>novel_circ_0005845_junction_seq
GGTGAGCCGGGGATCACAGGCTCAGACCCATATGATGATGATTTGAAGGT
>novel_circ_0004565
ATGGGAGAGAAATCACTTTCCCAGATGCTGAAGCGCTGTCTGCCATGAGCTGAGCCTCATCACCTGCTGCTGGTGTACACACACATACACACGCGCACAGACGCGCCCACCTTCTCTGGCTGTGGTCACCATGGAAACAGCTAAGATGCCGAGTGGAGAGGATGCCGACTACAGGGAATTGTCAGCTCATGTCCTGGTGGCTGTTGCTGTGGTGACCGGTGTGGTGGAGATAGCAGTTAATGAGATATTAACCCCAGATGATTGTGAGCGGCATGGGCTTAAAAAGGATCTCAACGATGGAGCAATGTGAGCCCATGATCCAGACCTGCAATTTTTCAGGCAGTTTACAAG
>novel_circ_0004565_junction_seq
TGCAATTTTTCAGGCAGTTTACAAGATGGGAGAGAAATCACTTTCCCAGA
>novel_circ_0004570
ATGAGCGGGACAGGGTGCAGAAGAAAACCTTCACAAAATGGGTCAACAAGCATCTCATCAAGGTGAGGAAGCACATCTCAGACTTGTATGAAGACCTGAGGGATGGACACAACCTAATATCTTTGTTGGAGGTCCTCTCTGGAGTCACCCTGCCCAGAGAAAAGGGGCGAATGAGATTTCATCGACTACAGAATGTCCAAATAGCACTGGACTTCCTCAAACAGAGACAGGTCAAACTTGTGAACATCAGGAACGATGACATCACCGATGGGAACCCCAAACTGACGCTAGGTCTCATCTGGACCATCATCCTTCACTTCCAG
>novel_circ_0004570_junction_seq
CTGGACCATCATCCTTCACTTCCAGATGAGCGGGACAGGGTGCAGAAGAA
>novel_circ_0004733
GTGATGCAGCACCCCAGCGAGGGGGCTCAGGTCCTGGGGCTCCACAGCCAGCTGAAGGATGCCTCGGTGCCCGTCGCTGAGGTCAGAGTCTACTCCCTGTCCAGCCAGCCCATCGACCACGAGGGACCCAAAGCCAAGATGTCTGATCGTTCTCCAGACATCGACAACTACTCTGAAGAAGAGGAGGAGAGCTACTCGTCCGAACAGGAGGGCAGCGATGACCCCATTCCTGGACAGGACCTCTATGATGAGGAAGAGGAGGTGAGGAAGAAGAAGCCGAGACGTAAGCTGCCGTCCAACGCTGCCATCACCAGA
>novel_circ_0004733_junction_seq
GCCGTCCAACGCTGCCATCACCAGAGTGATGCAGCACCCCAGCGAGGGGG
>novel_circ_0002357
AGTAAATACCTTTTAATGGCGTCCCGGTAGAGACATCAGGATGAACACGTTACCATCAATGGACCGGCACATCCAGCAGACCAATGACCGTCTGCAGTGCATCAAACAGCACTTACAGAACCCGGCCAACTTCCACTCAGCAGCCACTGAGCTGCTCGACTGGTGTGGAGATCCCCGGGCCTTCCAGCGACCTTTTGAGCAAAGTCTCATGGGATGTCTTACGGTGGTGAGTCGTGTCGCTGCCCAGCAGGGGTTTGACTTGGACCTGGGCTACAGGTTGCTCGCTGTGTGTGCTGCCAACAGGGACAAATTCACCCCCAAGTCTGCAG
>novel_circ_0002357_junction_seq
GACAAATTCACCCCCAAGTCTGCAGAGTAAATACCTTTTAATGGCGTCCC
>novel_circ_0002360
GAAGCTCAGAAGGTGAACAACCCCGCCAACAATCAGGCAGCAGACAGGACAGCAAAGAATCCTGATGAGAAAGAGGAGGCACCAGCCAGCGAGGTTGGATGGATGACTTCAGTCAAAGACTGGGCTGGAGTCATGATCTCCGCTCAGACGCTCACTGGCAGAGTTCTGGTGGTGTTAGTCTTTGCGCTCAGCATCGGGGCCCTTGGAATATACTTTATAGATTCCTCAGATCCTATAGAATCCTGCCAGAACTTCTACAAAGATTTCACATTACAGATCGATATGGCCTTCAATGTCTTCTTCCTTCTTTACTTTGGCCTGCGGTTTATAGCAGCCAATGATAAGCTGTGGTTCTGGTTGGAGGTGAACTCGGTGGTCGACTTCTTCACTGTGCCTCCT…
>novel_circ_0002360_junction_seq
GTCTACTTAAACAGAAGTTGGCTCGGAAGCTCAGAAGGTGAACAACCCCG
>novel_circ_0002363
GTCACTGGCAGGACTCAAAATGTTCACTGAGCTGGAAGAGCTGGTCGTCGACAACAATCTGCTTGGAAATGACCTCCGGTTGCCCAGGTTACCCAACCTCCACACCCTAACACTCAATAAGAACCAAATATCTGATATCGAAGCCCTGCTGGAACACTTGGCTGATGTGACCCCCTCACTGAAGTACCTCAGCCTGCTGGGAAATGAGGCCTGCCCCAACCAGCTGGTCAGTCCGGATAAGGATGAGGACGACTACCAGAGATACAGGTACTTTGTTCTGCACAAGTTGCCCCAGCTGAAGTTTCTGGACACCAGGAACGTAACCAAAAAAGAAGTGATGGAGGCACGGGCGAGAGGAGCATTCATGAAAGTGGTCAAACCCAAGTCAGAAGCT
>novel_circ_0002363_junction_seq
AGTGGTCAAACCCAAGTCAGAAGCTGTCACTGGCAGGACTCAAAATGTTC
>novel_circ_0002377
CACTTTACTCCATCATACTATTCTGTGTCTTCCTATGGATCCCCTTTGTTTATTTCTACTATGAAGAAAGGGATGACGACAACGTGAACAAATGCTCTCAAGTGAAAAATGCTCTGAAGTACACAGTTGGATTTGTCATTGTCTGCATGGTGCTCCTTTTAATTGGAGCCTTTGTTCCACTTGAGGCTCCACCTAGCCAGAATTCCACTCAGTGGGAGAAAGTACAGTATCTGTTTGAGGAGCTTGGAAGTAGTCATGGTCTACCTGCTCTGTCTTTCTCCATCAGCTCCTTGACCTTGATCGGCATGTTGGCAGTGATCACTTACACA
>novel_circ_0002377_junction_seq
CATGTTGGCAGTGATCACTTACACACACTTTACTCCATCATACTATTCTG
>novel_circ_0005626
ATATGGCGACATGGTACCGAGGACCATCATGGGGAAGATCTTTGGCTCAATCTGCTCTCTGAGTGGCGTGCTGGTCATTGCCCTGCCTGTCCCCGTCATCGTCTCCAACTTCAGCCGCATCTACCACCAGAGCCAGAGAGCTGAGAAGAGACGTGCACAGAAG
>novel_circ_0005626_junction_seq
AGCTGAGAAGAGACGTGCACAGAAGATATGGCGACATGGTACCGAGGACC
>novel_circ_0004798
CTGTATTACTCTCAGAACTACCATCAGAAGATCCGCCAGGACTGCGCCAACTTCATGAGAGCCAACAAATCAAGCTTTGAACCGTTTGTTGAAGGGTCGTTTGAGAAATACCTGGAGCGTCTGGAGGACCCAAAGGAGACGGTGGGTCAGGTGGAGATCAAGGCTCTCTCTCAGTTGTACAG
>novel_circ_0004798_junction_seq
TCAAGGCTCTCTCTCAGTTGTACAGCTGTATTACTCTCAGAACTACCATC
>novel_circ_0004809
TGACTATTTATTCAAACTGCTCCTGATCGGTGATTCTGGTGTGGGGAAGTCCTGTCTCCTTCTCCGGTTTGCAGACGACACGTACACAGAGAGCTATATTAGTACCATTGGTGTGGACTTCAAGATCAGGACCATCGAGCTGGATGGGAAGACCATAAAGCTTCAGATTTGGGACACGGCCGGTCAGGAACGATTCCGCACCATCACCTCCAGTTACTACAGAGGCGCTCACGGCATTATAGTGGTGTATGACGTGACAGACCAG
>novel_circ_0004809_junction_seq
AGTGGTGTATGACGTGACAGACCAGTGACTATTTATTCAAACTGCTCCTG
>novel_circ_0001319
ATGTTGATCTGCTGGTTTGTAAGCATGAGGGCCCATCCTGTTGCACCCGAAAGATGGAAGAGAGCTACCAGCTTGCTGTAAAACGAGAAACCCTCCAGAACATTCGCACCTACAGCTTTGAGCTTGAGCACCTCATCTCCAGGCACTCGGATGCCTTCCAGG
>novel_circ_0001319_junction_seq
TCCAGGCACTCGGATGCCTTCCAGGATGTTGATCTGCTGGTTTGTAAGCA
>novel_circ_0001320
ATGTTGATCTGCTGGTTTGTAAGCATGAGGGCCCATCCTGTTGCACCCGAAAGATGGAAGAGAGCTACCAGCTTGCTGTAAAACGAGAAACCCTCCAGAACATTCGCACCTACAGCTTTGAGCTTGAGCACCTCATCTCCAGGCACTCGGATGCCTTCCAGGTACCAGCTCACCCCCCCTGAAACCCTTCAGGAACAATAAACATAGTCTGAGAACACTCTCTAGGGAGTTCTTGATTGTTCTACAGCGCTTCAGGTCTTTCTTTACAGCGCTGCCAGAGATGCTGTGTGATGGCGAGAATGTAATGGACGACTCCATGTGTTGGAGCGGGGACAATGTAGTGGAGAG
>novel_circ_0001320_junction_seq
GGAGCGGGGACAATGTAGTGGAGAGATGTTGATCTGCTGGTTTGTAAGCA
>novel_circ_0001325
GTGGACAAGGTGTGTGGCCTGTCTACTGGGGAACCCACAGGCAAGCAGTCTGCTAGCCCAGAGGTCACAACCTCTAATGTGACCTCATCTTCTCCTCTTCCATCTGCTGCCTCCTCTCAACCTCTACCAGAACAGCTACTAGGGCAGTTTGCTCATTTGAGGAGTACCAGCTCACCCCCCCTGAAACCCTTCAGGAACAATAAACATAGTCTGAGAACACTCTCTAGGGAGTTCTTGATTGTTCTACAGCGCTTCAGGTCTTTCTTTACAGCGCTGCCAGAGATGCTGTGTGATGGCGAGAATGTAATGGACGACTCCATGTGTTGGAGCGGGGACAATGTAGTGGAGAG
>novel_circ_0001325_junction_seq
GGAGCGGGGACAATGTAGTGGAGAGGTGGACAAGGTGTGTGGCCTGTCTA
>novel_circ_0001326
GTGGACAAGGTGTGTGGCCTGTCTACTGGGGAACCCACAGGCAAGCAGTCTGCTAGCCCAGAGGTCACAACCTCTAATGTGACCTCATCTTCTCCTCTTCCATCTGCTGCCTCCTCTCAACCTCTACCAGAACAGCTACTAGGGCAGTTTGCTCATTTGAGGAGGGAGTTCTTGATTGTTCTACAGCGCTTCAGGTCTTTCTTTACAGCGCTGCCAGAGATGCTGTGTGATGGCGAGAATGTAATGGACGACTCCATGTGTTGGAGCGGGGACAATGTAGTGGAGAGTTATTCTGGCAGAGTTGTAGGAAATGGTCTGCAAGCACAGAGGCAGAACCCAGAGGTCAAAGTTCGCAACCCAGACCCCTCACTGGCTGAGGTCAAGGAGAGACTGGAGCAG…
>novel_circ_0001326_junction_seq
GGAGAGACTGGAGCAGTTCAATCAGGTGGACAAGGTGTGTGGCCTGTCTA
>novel_circ_0001335
AGGAAGGATTGAACCATGAATGCAAGCTCTGTAGTCAGTCATTTGACTCGCCAGCGAAGCTTCAATGCCACCTGATTGAGCACAGCTTTGAGGGCATGGGCGGAACCTTCAAGTGTCCGGTCTGCTTTACAGTGTTTGTCCAGGCTAATAAGCTCCAGCAGCACATCTTCTCTGCCCACGGCCAAGAGGATAAAATCTATGACTGCTCGCAGTGTCCACAGAAGTTCTTCTTCCAGACAGAGCTACAG
>novel_circ_0001335_junction_seq
GTTCTTCTTCCAGACAGAGCTACAGAGGAAGGATTGAACCATGAATGCAA
>novel_circ_0001337
TAGAAGACAATGTGACAGAGGACCAGCACAGTCCTGGGCAGACTGCCATTCCAAGCGATCCAGAGTGCGCCCTTGAGAGGGCGGCGGAGGATGGTGAGACCAGGCACCTGAGGAAGAGGCTGCTCTCTCCAGAGGAAGGAGAGGAGGGAGAGGAGGAGGACGAGGAGCCTACGCTGCACAGCTGCGACAGCTGCCGGCAGGTGTTCGAGTCGCTGAGCGATCTTACCGAACACAAGATTAATCAATGCCAGCTGACAG
>novel_circ_0001337_junction_seq
AAGATTAATCAATGCCAGCTGACAGTAGAAGACAATGTGACAGAGGACCA
>novel_circ_0001353
GGCATCGCCCCTAGTGTCATGGCTCCCCTGCCAAAGCGGGCAGCCCTGGAGAAGGCCAACGGGGCCACTGCCATGTTTAACACCGGCATGCTCCAGTACCAACAGGCCCTGGCCAACATGCAGTTTCAGCAACAGGCTGCTTTCCTCCCATCAGGCTCAATATTGTGCATGACACCTGCAGCCAGCATTGTTCCCATGATGCATGGTGGTAATCCAGCCACTGTGTCTGCAGCCACCACATCTGCCACAAGCGTTCCCTTCGCAACTGCCTCCACCAATCAGGACTCTTCCTTATCAAAGTTGACTACCAACGAATACATGCAATTG
>novel_circ_0001353_junction_seq
GACTACCAACGAATACATGCAATTGGGCATCGCCCCTAGTGTCATGGCTC
>novel_circ_0005932
AGGACCTTCAGGCTGACTGTCAGAGTGCCACGGCTAAAGTATTCAGACAGCAGAAGATACTCGAGGCTCGGTCTTTGTACATCCTGGCCACAGCTGTTGGCAGAAGCCCCTCGGTCCTGGAGGCTATCGAAACTGAGAAAGCAGAGAGAGTTGTAAGGCTTTCTGGAGCTGCTTGGCCCAATGAAAATCCAAAGGTAAAGGTGATGTCCTCCATTCGTCGTCCCAAACGTCTGATCATCCGCGGTGATGATGAGCGGGACCACTCGTTTCTGGTGAAGGGTGGGGAGGACCTCCGCCAGGACCAGCGCATAGAGCAGCTTTTTGGTGTCATGAATGTTTTGCTAAGTCATGATGCTGCCTGCGCACACAGAGGCTTGCTGCTCCGCACCTATCAAGTCA…
>novel_circ_0005932_junction_seq
ATCAAGTCATTCCCATAACCACAAGAGGACCTTCAGGCTGACTGTCAGAG
>novel_circ_0005886
TTTAAGGACATCCGGTCTCTGGAAAGACAGATTGTGGAAGATGTGGCCCCTGGCAGACAGTATTGTGTCTCAATCTGCTTCGCAGACGGCCTCGAATCCAAAGAGTCCAACTACAGCCAGCCTATTTGTGCTTTCACCCCTAGCATCTATACTGCAGACCCGTGGATTTCAGCTGTATTGTGTTCATTGGTGGTGTTTGGTGTGATTTGCCTGGCCCTGCTGGCCAGTACCGGTTTCATCTGTCTGAAAGGGGGGCCACTGCCACTGGTCCTG
>novel_circ_0005886_junction_seq
AGGGGGGCCACTGCCACTGGTCCTGTTTAAGGACATCCGGTCTCTGGAAA
>novel_circ_0005887
GGGAACATCATGGGTGCCAGTGGCAGGCTGTGAGCGTGTCCAGCACCCATTGGTATGCAACCTGACTGATGCCTTCTCCAACCCAACAGTATCCTACTTTGCTCAGGTTACAGCACTGTTGGGACCACAGTCCTCACTACCTGCCAACCACCCAGAATTTAAACCCATCAAAGACATTTAAGGACATCCGGTCTCTGGAAAGACAGATTGTGGAAGATGTGGCCCCTGGCAGACAGTATTGTGTCTCAATCTGCTTCGCAGACGGCCTCGAATCCAAAGAGTCCAACTACAGCCAGCCTATTTGTGCTTTCACCCCTAGCATCTATACTGCAG
>novel_circ_0005887_junction_seq
TTCACCCCTAGCATCTATACTGCAGGGGAACATCATGGGTGCCAGTGGCA
>novel_circ_0001044
TTTTGATGTGGACAATGGCACGTCATCAGGTCGCAGCCCCCTGGACCCAATGGCCAGCCCAGGCTCAGGCCTTATCCTGCAGGCCAATTTTGTCCACAGCCAACGGAGAGAGTCGTTCCTCTACCGCTCCGACAGCGACTACGATCTCTCACCAAAGTCTATGTCCCGAAACTCCTCCATTGCCAGTGATATTCATGGTGACGATATGATTGTAACTCCATTTGCACAGGTTCTTGCCAGCTTGAGAACTGTACGAAACAACTTTGGTGCATTAACTAATCTACAGCAAGACCGAACATCCAATAAGAGATCACCCATGTGTAACCCACCACCTATCACCAAGACCACCTTCACAG
>novel_circ_0001044_junction_seq
CCTATCACCAAGACCACCTTCACAGTTTTGATGTGGACAATGGCACGTCA
>novel_circ_0001050
GTCCCGACAGACCCTGTCCGACTTGGTTTGGGTATCCTCACACCAAAATGACAATGTGCTGGGTTTTTTTGCCCCCCACAATGGCCCATATGACTGCTACAAAAAGGAGACGGAGAATGGCCGCATGTTCTTCTTGTTTATTAATTATCTGTGATGGCACCGCTGCAGCTGCATCATCATCCACAGAGGGGCAGTGCAGCAGTTTGCAGCTGCTGTGGAACCAGGAGGAACCAGGAGAGAAAATGAAATAAAAGTGGAGATAAATCAGGAAAACCAGCACACATGAAGAAGAG
>novel_circ_0001050_junction_seq
GAAAACCAGCACACATGAAGAAGAGGTCCCGACAGACCCTGTCCGACTTG
>novel_circ_0001057
CAGGCTTTTTGGACATCCAGGAAACAGCAGTGATGTCTCAATCTGGAGAGAAAGGGAAGTTCCCTGATGCAGCAGGTTATGTAGGGTTTGCCAACCTCCCAAACCAAGTGCACCGAAAATCTGTGAAAAAAGGGTTTGAATTTACCCTAATGGTTGTAGTCTAAAGCCTCTGGATGTGGAATTTATGAAGGCCATCCACAGCAAAGTCAACATAGTCCCAGTCATTGCCAAGGCTGACACACTGACACTGAGGGAGAGGGATCGCCTAAAGAGGAGG
>novel_circ_0001057_junction_seq
GGAGAGGGATCGCCTAAAGAGGAGGCAGGCTTTTTGGACATCCAGGAAAC
>novel_circ_0001059
GCTTTTTGGACATCCAGGAAACAGCAGTGATGTCTCAATCTGGAGAGAAAGGGAAGTTCCCTGATGCAGCAGGTTATGTAGGGTTTGCCAACCTCCCAAACCAAGTGCACCGAAAATCTGTGAAAAAAGGGTTTGAATTTACCCTAATGGTTGTAGGGGAATCTGGTTTGGGCAAATCGACACTTATAAACAGCCTGTTCCTCACTGATCTCTACCCTGAACGCTATATCCCTGGTGCTGCAGCTTCAAGACCATCATCCAGTACATTGACAATCAGTTTGAACGATATCTCCACGATGAGAGTGGGCTGAACCGAAGACACATTGTGGACAATAGGGTGCACTGCTGTTTCTACTTCATATCTCCATTTGGACATGGTCTAAAGCCTCTGGATGTGGA…
>novel_circ_0001059_junction_seq
GGAGAGGGATCGCCTAAAGAGGAGGGCTTTTTGGACATCCAGGAAACAGC
>novel_circ_0001066
TGTTTCCGGGCGCTGTGCTGTAAAGGACCCCCAGCGCCAAGACCAGAGTATGATGTGGTGTGCATTGGCCTGACAGGTGCTGGAAAGACCAGCCTGCTCTCACGGCTCTGTAGTGAGGGCAGCGACGGCGTCATTCCTACAACAGGTTTCAGCATCAAAGCAGTGCCATTTCCAAATGCCATCCTGAACGTAAAAGAACTTGGAGGAGCCAACAACATTAAGAAATATTGGAGTCGTTACTACCAGGGGTCACAAGGTGTAATCTTCGTGCTGGACAGTGCGTCATCAGACGAGGACCTTGAAGCAGCACGTAATGAGCTGCACTCGGCTCTGCAGCACCCCCAGCTCTGTATACTTCCTTTCCTCATCCTTGCTAATCACCAGGACAAGCCTGCTGCA…
>novel_circ_0001066_junction_seq
GCCTGCTGCAAGGACACCAAACCAGTGTTTCCGGGCGCTGTGCTGTAAAG
>novel_circ_0001073
ACCTAACATGGAGAACACCGGTCGGGTCAGCGAGTCCGGCTCGTCCATGGTTAAACATGCCCTCAACCCTGACAAAACCTTCATGCAAGTCCACTACCTCAAGGGCTACTTTCTCCTCAGGTTCTTGGCCAGTCAAGTGGGAGAGCAACAATTCATCGACTTCTTCAGATTATTTGTGAAGAGATACCACGGGCAACTCATTTTGTCTCAGGATTTCCTGCAACTGCTGCTGATTACCTTTCCTGACATGGAGAGAAAAGACCTCACCCTCAATGCTATTTATGCTGACTGGCTTGATCGGCCGGGAATTCCAAAGTGGCTTTGTGAAAGGAGCGCCGTGTGGTCAAAGACAAGGCTGGTGGAAGAAGTCAAAGCAGAGGTTGTAAAATGGATTCTCCT…
>novel_circ_0001073_junction_seq
AGAGCCCAAGGTGAACTACAAAAAGACCTAACATGGAGAACACCGGTCGG
>novel_circ_0001078
TTGGTGGGCGTGTGAATCAGGAACTGAAGTACACACGGCAGAAGATAGGCGAGGAGGCCATGTTTAACCCTCAGCTGATGATCCAGACGCCGCGGGAGGAGGGAGCCAGTGTACTAACAGTGGAAGCGCTCCTGCAGCACCTGGAGTCAGCTCTCCGAGCCAGCAGAGTTCATGTTTACCTTTATAACAGATCATTGAAAAACTACATCCTTGTCTCATCATCACCCCTTTGGACTGTTTCTGGGAGGGAGCCAAGCTCCAGTCTGGAATGGTCTATCTCCC
>novel_circ_0001078_junction_seq
TCCAGTCTGGAATGGTCTATCTCCCTTGGTGGGCGTGTGAATCAGGAACT
>novel_circ_0001091
AGTTGAGTTCCGAGAACCTGCGTACCTGCTTTCAGATCGTTAATGCCTACATGTACTTATCTGCCCCAGAGTTCCTGCAGAATTATGCAGAATCGTTGTGTCGATCCTTCTGTGATCTGCTGAGAGACATCACGAATGAGGGCCAGGTCCAAGTGCTCAAGGTGGTAGAGATAGCTTTAAAGGTTAGCCCCATACTAGGAGCGCATATGTTCCAGCCCCTGCTGCCAGCTGTCTTTAGAGGTATTGTGGATGGCGAGCTGCATGCTGATGAGCCATTTTGAGGAGCCCAAGTTGAGTGATGATGAGGAGCCACCAACTGAGCAGGACAAGAGGAAGAAACTG
>novel_circ_0001091_junction_seq
TGAGCAGGACAAGAGGAAGAAACTGAGTTGAGTTCCGAGAACCTGCGTAC
>novel_circ_0001246
GAGCTGTCCATCTCAGATCGTGTTGGTGGTGTGGAGAGGTTTACCTGAGCTCAGGTCAGGATGTGAAGCTTTGCTCCACCCACCCCCACACAACACCACGACAGGCAGAAAGCTGCTGCCTCACCCCACCCACAGTAAACATGGCTGCATGCGGGGCCAGGCGTCTGGGGTCCGGTCCAGTTTGGGGACTCTAGGTTCCCTGTGGAGGGACAGGAAGGAAGACAGAGCAGAAGAGGAGGAGGAACACCAGGAGGTGACCGAGTACTCCGCTGGCACCACCACACTAAAGGGCACCCATGTTACATCATCAAATGGAGACAATTACATCATCCTGTCACCTATTAATCCAGGAGGACAG
>novel_circ_0001246_junction_seq
GTCACCTATTAATCCAGGAGGACAGGAGCTGTCCATCTCAGATCGTGTTG
>novel_circ_0001247
CAAAAGGAGATAAGAGGTTCCCAGCAGAGTATAAATAGCAGCAGCTGTTCAGGGTTGGTCAGAGTGACGGACAGGTGAACAGGCGATGCTGCTGATGCTACTTCTGCTCGGCGTTGGGCTGGACTCAGCCTCGGCTGCAAAGTGTCTCAGAACCTCCCAGTGATGGTTTATCTGTTTGGCGGTGCCTTCCTGATGGGGGCGTCCAACACCTTGGAGGTCCTCGGAAACTCTCTGTATGATGGGAAGGAGATGGCCGACAGGGGCGATGTCATCGTGGTCACAGTGAACTACAGAGTCGGCACCATGGGTTTCCTCAGCACCGGAGACACTCGACTGCCAG
>novel_circ_0001247_junction_seq
AGCACCGGAGACACTCGACTGCCAGCAAAAGGAGATAAGAGGTTCCCAGC
>novel_circ_0001271
ACGAGAGTTCGGAAGATTGCTCCCAAGATCCTCCAGCTGCTGACAGAGTGGACGGAAACCTTCCCATATGACTTCAGGGATGAGAGAATGATGCGCAGCCTGAAGGAGCGGACGCACCGGCTGGCCAGTGGAGACGAG
>novel_circ_0001271_junction_seq
GCACCGGCTGGCCAGTGGAGACGAGACGAGAGTTCGGAAGATTGCTCCCA
>novel_circ_0001287
GTCAGGAGCAGAAGGAGAGGGAGGCGGAGCTTCATTCTCCTACTCACATTGACGTTGACAGAAAAATTTCATTCTGGGCAAAGTTTTTTGAACTTCAGTGGAAGATGCTGATGGTGAAACAGAAGGATTCTGAACACAAATACAGCTCCTCCCCCTTAGAGTGGATCACCATGGAAACCAACATCGCATACTGGCTGCACCCATCCACCAATCAGTGTGACACATCGGCAAGCGTTGTGCATGTGTGTGTTGGCCGGGTTGTTGTCGGTCTTCCTGTCCTATCGAAACTTCTGCCCTTTGACATACGGCAGCCCTGAGCTCTCAGCCAATCAGCTGCAAGGACTGAAGTGGAGAGACTCCTGGGACATCCTGTACCGCCTCCGATAGCGTCACAAAGAG…
>novel_circ_0001287_junction_seq
GATAGCGTCACAAAGAGAGAGACAGGTCAGGAGCAGAAGGAGAGGGAGGC
>novel_circ_0005369
GGAGAGATCTTCAATTATATCCATAATTTGCTGTCCATGCCCGGCTACAGCCCTGAGGATAAACAAACTGTCAAGAATAAAGTACTGCAACACATACAGGATGACCATCTACTTTTCAAGTTCCTCAGCTGCCTCCTGGAGCCACGGGAAGGCCATCACTCAGGGACTAGCTTTCTTCTACAACCCGACCTCCATGAGCTTCTGTTGGATTTACTGTGTCGCTTTGCCCCACAGCAGCTCCTAAGCTTCCTCCAGACCTCACAGCACTACAGACTGGAGGAGGCCATACAA
>novel_circ_0005369_junction_seq
CTACAGACTGGAGGAGGCCATACAAGGAGAGATCTTCAATTATATCCATA
>novel_circ_0005370
TGCTGAAGGAGCTGACAATGAAGGTTCTCAACTGTATGAGCAGCTTTATTTCTCTGCCTGCCATCATCCAACGAATACTGCAGGACCCAGTTTATGGCAAAGGAAAGCTGGCAGAGATCCAAGGCCTCATTTTGGGTATGCTGGACACGTTTAACTATGAACAG
>novel_circ_0005370_junction_seq
GCTGGACACGTTTAACTATGAACAGTGCTGAAGGAGCTGACAATGAAGGT
>novel_circ_0001805
GTTTACATCATCAAAGTGTCCTGGAGCGATGGCAGCACAGAAATCATTTACAGACGCTACAGCAAGTTCTTTGACCTGCAGATGGAACTGCTGGATAAATTCCCAGTGGAGGGAGGCCAGAAAGACCCCAAGCGCAGGATCATTCCATTCCTGCCAGGGAAGATCCTGTTTAGGAGGAGCCATATCAGAGATGTGGCCATGAAAAGATTGGGGCCTATCAATGAGTACTGCAGGGCCCTCATTCAGCTGCCTGTCTACATCTCACAGTGTGAGGAGGTCAGGGTGTTTTTTGAGACTAGACCTGAAGACCTCAACCCACCCAAGGA
>novel_circ_0001805_junction_seq
CTGAAGACCTCAACCCACCCAAGGAGTTTACATCATCAAAGTGTCCTGGA
>novel_circ_0004022
AGTTTCTGGATGATGTGATGATAGATGCGTGTAACAGGTTTAGCTGTCTGTCCTATCCCGTGACCCCGACTCTGTTCCTGGAGTTCCACGGCTCTGGGCAAAGCCTCAAGGACCAAGTCAACACAACAGCGGACATCACTCAGAGTAATGGAGGCTCTGATTTTCAATGGGCTCAAGAAGCAGAAACAAGGAACCGGTTGTGGAAAGCTCGTCATGATGCCTGGTATGCTGCTCAGGCCCTCAGACCTGGCTGCAAG
>novel_circ_0004022_junction_seq
TCAGGCCCTCAGACCTGGCTGCAAGAGTTTCTGGATGATGTGATGATAGA
>novel_circ_0004640
AACTGCTTGAGCCATCTATCCTCATCATCATCCGCAGTCTCTCTAAGTCAGTGGACAGCCCAGGCTGGTTCTTGGTTTGGAGCTGCAGGGACCACTGGGGCTTCAGGTTTGGCAACAGGAGCTACAGAGCAAGACAAGAAACTGAAGCAGTATCTGGAAGATGAGCGCATCGCCTTGTTCCTACAGAATGAGGAGTTCATGAGAGAGCTACAGCGCAACCATGAGTTCCTCATGGCCTTAGAAAGCGGAGAACAGTACTCTGCAGCTTCAATGGATGCCATCTCAGATGATACCCTGTTCAGAGACAAACTCAAACATATGGGCAAATCAACGAGAAAGAAACTATTTGAAATTGCCAGGACATTCTCAGAAAGGACAAAGCGGAGAAGGTCAAAAAGG…
>novel_circ_0004640_junction_seq
GACGATGTAGAGGGAAACATCAATGAACTGCTTGAGCCATCTATCCTCAT
>novel_circ_0004641
CAGAACTGCTTGAGCCATCTATCCTCATCATCATCCGCAGTCTCTCTAAGTCAGTGGACAGCCCAGGCTGGTTCTTGGTTTGGAGCTGCAGGGACCACTGGGGCTTCAGGTTTGGCAACAGGAGCTACAGAGCAAGACAAGAAACTGAAGCAGTATCTGGAAGATGAGCGCATCGCCTTGTTCCTACAGAATGAGGAGTTCATGAGAGAGCTACAGCGCAACCATGAGTTCCTCATGGCCTTAGAAAGCGCAACGAGAAAGAAACTATTTGAAATTGCCAGGACATTCTCAGAAAGGACAAAGCGGAGAAGGTCAAAAAGGAGGACGTTCCTGAAGCACCATTTATTGGGGTCAGCCAACTCTACAGCTAATCTTCTTGACGATGTAGAGGGAAACATC…
>novel_circ_0004641_junction_seq
GACGATGTAGAGGGAAACATCAATGCAGAACTGCTTGAGCCATCTATCCT
>novel_circ_0004643
AACTGCTTGAGCCATCTATCCTCATCATCATCCGCAGTCTCTCTAAGTCAGTGGACAGCCCAGGCTGGTTCTTGGTTTGGAGCTGCAGGGACCACTGGGGCTTCAGGTTTGGCAACAGGAGCTACAGAGCAAGACAAGAAACTGAAGCAGTATCTGGAAGATGAGCGCATCGCCTTGTTCCTACAGAATGAGGAGTTCATGAGAGAGCTACAGCGCAACCATGAGTTCCTCATGGCCTTAGAAAGCGATCGCTTGAAGTACGAATCGCAAAAATCTAAGTCCGATCAGTCATCTAGCCTGGAGAATTCTACAGGAGAACAGTACTCTGCAGCTTCAATGGATGCCATCTCAGATGATACCCTGTTCAGAGACAAACTCAAACATATGGGCAAAT
>novel_circ_0004643_junction_seq
GACAAACTCAAACATATGGGCAAATAACTGCTTGAGCCATCTATCCTCAT
>novel_circ_0004644
CAGAACTGCTTGAGCCATCTATCCTCATCATCATCCGCAGTCTCTCTAAGTCAGTGGACAGCCCAGGCTGGTTCTTGGTTTGGAGCTGCAGGGACCACTGGGGCTTCAGGTTTGGCAACAGGAGCTACAGAGCAAGACAAGAAACTGAAGCAGTATCTGGAAGATGAGCGCATCGCCTTGTTCCTACAGAATGAGGAGTTCATGAGAGAGCTACAGCGCAACCATGAGTTCCTCATGGCCTTAGAAAGCGATCGCTTGAAGTACGAATCGCAAAAATCTAAGTCCGATCAGTCATCTAGCCTGGAGAATTCTACAGGAGAACAGTACTCTGCAGCTTCAATGGATGCCATCTCAGATGATACCCTGTTCAGAGACAAACTCAAACATATGGGCAAAT
>novel_circ_0004644_junction_seq
GACAAACTCAAACATATGGGCAAATCAGAACTGCTTGAGCCATCTATCCT
>novel_circ_0004648
GTCTGATTTTGTAACACTACCATTTCAAGGTGCTGAAGTTTTGCTCGACAACATTGCTCCGCTTCCAGGAGATGACCATTTTTCACCTGAGGCAATATTGGCTTTGGAGGAGATGACCAGAGGAGTGGCGTTGCTTGCACAGGTCTCAAGCTACGATAATACCACAGGCCTCCCACTGGTCCATCTGTGGAATATGGTTGGAGATGAGGTAATTTCAGTGAACCGTATGCTGGCAGAGAGGGGCCTGGGGTCTTGGGTGGATGGAATTTGAACTCCTGTTTTCTGATCTCTTCAACCCCAAACATCCCCTCATTCTTG
>novel_circ_0004648_junction_seq
AACCCCAAACATCCCCTCATTCTTGGTCTGATTTTGTAACACTACCATTT
>novel_circ_0004659
GTGGTGAGTCAGCGCTTCCCACAGAACAGCATTGGTGCGGTGGGCAGTGCCATGTTTCTGCGTTTTGTCAACCCAGCCATTGTGTCCCCTTATGAGGCTGGCATCTTGGACAAGAAACCCCTGCCCAGGATAGAACGGGGACTAAAACTCATGTCCAAGATTTTGCAGAGCATTGCAAACCATGTCTTGTTCACAAAGGAGGAACACATGAGGCCTTTTAATGACTTTGTGAAGAGCAACTTTGATTCAGCACGGAGGCACCAGGTCCATGAGAAGGAGGAGTTCAAAGCCTTAAAGACCCTCAACATCTTCTATCAGGCAGGAACCTCCAAGACCGGGAACCCAGTGTTCTACTACGTGGCTCGCAG
>novel_circ_0004659_junction_seq
CAGTGTTCTACTACGTGGCTCGCAGGTGGTGAGTCAGCGCTTCCCACAGA
>novel_circ_0005689
GTGTATGATGACGGCCGGTCAGTGTTCCTGGTCACAGAGCTGATGAAAGGAGGAGAGCTGCTGGACAAAATCCTTCGACAGAAGTTCTTCTCTGAGAGAGAAGCCAGCGCCGTTCTCTACACCATCACCAAGACAGTGGAGTACCTGCATGTACAGGGGGTTGTGCACAGAGACCTGAAGCCCAGTAATATCCTCTATGTGGATGAGAGCGGGAACGCTGAGTCCATCAGGATCTGTGACTTTGGCTTTGCCAAACAGCTGAGAGCGGAGAACGGCTTGCTCATGACGCCGTGCTACACTGCCAACTTTGTTGCACCAGAGGTGTTAAAGAAGCAGGGTTATGATGCAGCCTGTGACATCTGGAGTCTTGGAGTCCTACTGTACACAATGCTAACCGG
>novel_circ_0005689_junction_seq
TCCTACTGTACACAATGCTAACCGGGTGTATGATGACGGCCGGTCAGTGT
>novel_circ_0002497
TGGACTAATCAGTTAGGAAACTGATTATTTAAATGTGAGCACAATTTAGAAATCCAGGGACAGGCTTCAACATGCTGTGATACTGAAAAG
>novel_circ_0002497_junction_seq
TTCAACATGCTGTGATACTGAAAAGTGGACTAATCAGTTAGGAAACTGAT
>novel_circ_0002498
ACCACCAGCAGCGGCAGCAGCAGGATGAGCTCAGATGGGGGCGGACGGCCCGTCAAGGTGGGCTCCCTGGTGGAGGTGATCGGGAAGGGGCAGCACGGCACGGTGGCTTTCATCGGCGCAACGCTCTTTGCTTCTGGAAAATGGGTGGGGGTCATCCTGGATGAGGCCAAGGGCAAGAACGATGGCACAGTGCAGGGCAAGCGCTACTTCACCTGTGAGGAGAACCACGGGATTTTTGTGAGACAGTCACAGATCCAGCTTGTTGATGATGGAGCAGACACGTCTCCGGAGACGCCAGAGCCCAGCACTGGCAAGGTCCCCAAACGAGAGATCCTGGAGACACCCAAGTCCAATAAACTG
>novel_circ_0002498_junction_seq
GGAGACACCCAAGTCCAATAAACTGACCACCAGCAGCGGCAGCAGCAGGA
>novel_circ_0000342
GCAAACCTGAAGAAGTTTATGGAGTATGTGCAACAGAGGAACACTGAAAAAGTTTCAAGGTTCCTAGAAAAAGGCCTGGATCCCAACTTCCATGATCCAGACACAGGAGAATGTCCTTTAACACTGGCAGTACAGCTGGAGGGATGTGCAGAGCTCATCAAGGTGCTGAAGAGTGGAGGGGCGCATCTGGACTTCAGAACAAAAGATGGAATTACTGCTCTACACAAGGCCGTGCGCAGCAAGAACCATACAGCTCTTATAACGCTGTTGGACTTGGGAGCATCACCTGACTATAAAGACAGCAGGGGATTGACTCCTCTCTATCACAGCTCAATGGTAGGAGGAGACCCCTACTGCTGTGAGCTGCTGCTGCACGATCACGCACAGGTCGGCTGTGTG…
>novel_circ_0000342_junction_seq
GCATGTGTGTGCTCTCTACAACCAGGCAAACCTGAAGAAGTTTATGGAGT
>novel_circ_0000343
GCAAACCTGAAGAAGTTTATGGAGTATGTGCAACAGAGGAACACTGAAAAAGTTTCAAGGTTCCTAGAAAAAGGCCTGGATCCCAACTTCCATGATCCAGACACAGGAGAATGTCCTTTAACACTGGCAGTACAGCTGGAGGGATGTGCAGAGCTCATCAAGGTGCTGAAGAGTGGAGGGGCGCATCTGGACTTCAGAACAAAAGATGGAATTACTGCTCTACACAAGGCCGTGCGCAGCAAGAACCATACAGCTCTTATAAGCCGTCATGGTGAGATCCCTGACAGCAGTCTCCAGAGTACTGGCAGCTCCAGATCCTCCCATTCCCGCTCACCTTCACTACATCACATGCATGAAGAGGAAAAGCCAGTTCCCAGAAGATCCCACAGTCATGGCTAC…
>novel_circ_0000343_junction_seq
GACATGGCCCTCGTGGAAGACTCAGGCAAACCTGAAGAAGTTTATGGAGT
>novel_circ_0000347
GTACCACTAGGCAGCCTAAGGAGGGGGAGGTGCCAGGAGTGGACTACAACTTTGTGAGTGTGGAGCGTTTTATGGAACTGGAGCAAAGTGGGGCCCTGCTAGAGAGTGGAACCTATGAAGATAATTTCTACGGGACGCCAAAACCTCCCGCTGAGCCATCCCCTGCAGCTCCTCCTCTGAATGTGAGTGAGGCCCTGCTGCCTGGAGCCCGGCCCAGCGCCCAGGGCAAGAGGAAAAGGAACCAGTCAGTGAGCAACATGGAGCAGCGTGCCAGCCTGGAGCCACCTGAGGAGGAGGAAGAGGAGAGTCCAGTTGTCAATGGCAATGGGGTGGCCATCACACCAG
>novel_circ_0000347_junction_seq
GGCAATGGGGTGGCCATCACACCAGGTACCACTAGGCAGCCTAAGGAGGG
>novel_circ_0000357
AGAAGCTGACGATGGGACGCTGGGACCCAGAAGTTGCCGTGTTCAGCTGTGAAAAAGACGAAGACCCTGCTGTACCAGACCCTCAACAATGACGCCTCTTCACAACAAGTTGTTTATCTCTTCAGAGACATCAGGAAACTGAAGCTGGAGAAAACAACCTGGTGACCCAAACGGGACAACGAGGAGGCTGCTACGGACGTCCACACCAACCTCTTGGGTCCTGAGTGTTGAGGCTGACTTGATGAGATCTTGAAGGGGCTATTTCAGCTGAAGCTCGGTCAGCTTTACCCGAGTCCACCTCTGACCTGG
>novel_circ_0000357_junction_seq
TTACCCGAGTCCACCTCTGACCTGGAGAAGCTGACGATGGGACGCTGGGA
>novel_circ_0000365
CACAAAGCAAGAGTAGAAGCCATGATGTGCGACCTGGCCTCTCTTCGAAGTGTCAGGGAGTTTGCTGACTCTTTCAAAGCCAAGAAACT
>novel_circ_0000365_junction_seq
CTGACTCTTTCAAAGCCAAGAAACTCACAAAGCAAGAGTAGAAGCCATGA
>novel_circ_0000366
GCGCATGATGCACGCAGCAAGCAGTGTATGTGTGTAGTGTGAGTGAAAGCCATTGGTGTGTGTGCCTGCTTGTGCGTGTGTGAGGAAAGAGAGAGAGACATAGACTGAGCCTCTAACACGGAGCATGCCTCTGCGTCCGGCAGCCGGCAAACATGAGCCACCCAGCCCTCCACGGCAGGACCAGCAACAGCAGCAGCACACACACTCACACACATTCACACACCCTTACACACACACTGCAAACGGCAGCCAGGGGGCCAGTACTGACAGCAGCAGCTCCCGGGAAGAGGACAGTGGCGTTCCTGTTCCTATTGGTGTTCTGGCTTTCCATCCCGGTGCAGTCCGGAGCCACAGTGCAACAGCACCCATGGAGGAGCCGACAGGCAACACTGTGGTCAT…
>novel_circ_0000366_junction_seq
TGGAATCCCAGACCTACAACAGACGGCGCATGATGCACGCAGCAAGCAGT
>novel_circ_0003112
GGCCCTCCTTCCTTCTTCCCTCCTCCTCCGTGGTCGATTGGCGAGAAAGAGTCCGGCAGTTCTCCAGCCATCGACGGCACCTTGGACAGCATGTTGATGCTCTGGTACATGTGTGGTTACTACACTGGCAGCTACATGGCTGAGCAGCAGTTCAGGTCAGCATCCAAAGACTGAG
>novel_circ_0003112_junction_seq
TTCAGGTCAGCATCCAAAGACTGAGGGCCCTCCTTCCTTCTTCCCTCCTC
>novel_circ_0003114
GTGCGGAGGCAGAGCTTTTGTGTGACACGGCTCCTGTGGTTGTTTGGAGACTCATCGAGGCCATCGAGAAACACGGTTTGAACAGCGAGTCTCTGTATCGGGCTCCTTCGGCCTCCGGGGGACCCGCAGAGCTGCGGCACGCTCTGGACTCAGTGCTGACATGAACCAGGAGCATCACATCAGGATCTTGGAGGCTCTGGTTGCAGCAGGAGGTCTGATGGAGATGCAGACTGCACCAG
>novel_circ_0003114_junction_seq
CTGATGGAGATGCAGACTGCACCAGGTGCGGAGGCAGAGCTTTTGTGTGA
>novel_circ_0003117
ATCTGCTCTCAGTGGATCTGGATCAGTACGATCTGGCTTCCCTGACTGATGCTCTCAGAGGGTTCCTGCAGGACCTGCCCGTCCCCATCATCCCCACCACAGTCTACAGCGAGCTGGTCTACACTGCTCAAGAGAGTCACACTGTGGAGGAGTGTGGGGAGAGGCTGAAGAGGATCTTGGAGTCTCCCAGCATCCCTCAGGCCAACCACCAGCTCCTGGTGCAGCTCAGCAGACACCTGGCCAGGGTCAGCCAGAGCGGTCAGGCCAGTCCCCGGCTCCTGGGACAGGCCTTTGCTGAGGCCGTCTTTAAGCATCCTCCCCTCAGTGCTGACATGAACCAGGAGCATCACATCAGGATCTTGGAGGCTCTGGTTGCAGCAGGAGGTCTGATGGAGATGC…
>novel_circ_0003117_junction_seq
CTGATGGAGATGCAGACTGCACCAGATCTGCTCTCAGTGGATCTGGATCA
>novel_circ_0003121
TGGTACAGCTCCTTTGGCCTGCCTGGTCACCATGCTGCACTCTCAGGTGAGGGGAGACAGAGTCAAGAACAGCATCTTCTTTAAGCTACCTGGACGGATGAGCCTGTTTACTCTAAAGAAGAACGCCCTCCAATGGACAAAATCAACCTCGGAATCACAGTCACCAACGGAACTGGCTGGAAACCCCGTACCCCTAGCTTCCAGCAGCAGCACCTCTGCAGCAGGCTCAGCTGTGGCCCCAGTTGGCCCCACTGAGGCCACTGAGCAGGAGAGCTGTGACTCCACTGAGACCACTGCTGCTGCCAGCGGTGACAATGATG
>novel_circ_0003121_junction_seq
GCTGCTGCCAGCGGTGACAATGATGTGGTACAGCTCCTTTGGCCTGCCTG
>novel_circ_0003131
GATGACACTACCAAGTCAGTCTCCTCCTACAGTGGGACACATTGTTGGGCAGCAGCAGCTCACCTCATACCTGGAGAAAGCTCTGAATGTGGGCCCACGAAATGTTGTGTTGTTTCTTCAGGACAAGATGAGCATAGAAGACTTCACCATATATGGAGGAGCCTTTGGAAACAAGCAGGACAGTGTTTTCCCCAACCTTGAGGGGGCCCTGATGTCTTCTTCCTCCCTCCTGGTGTTACCTGCTGTGTCCTGGCCTGCTTCCAATGCAGTGATTGGCCAGCTGCAGGACCAATTAGAAACCTCCCCTCTGTACATGGACTCTGAGACACTGAGCCAACTGAGACTCAATGCCTCCTCACCTGCCTTGCTGGTGTTCAGGCTGCCTTACAGCCTTGG
>novel_circ_0003131_junction_seq
TGTTCAGGCTGCCTTACAGCCTTGGGATGACACTACCAAGTCAGTCTCCT
>novel_circ_0003133
GGAAGGCAATGAGCCTGGCGATCAGTTGACGGTGACCTACAGGGAGCTGCTGCAGAGGGTCTGTCAGTTTGCCAATGTCCTGAAGTCTCAGGGAGTGAAGAAAGGTGATCATGTGTCCATTTACATGCCCATGGTGGTTGAACTAGTGGTAGCCATGTTGGCCTGTGCCCGCATTGGAGCTGTTCACTCTATAGTGTTTGCAGGTTTCTCTGCTGAATCCCTGTGTGAGAGGATCCTTGACTCCCAGTGTTCACTGCTCATCACAGCAG
>novel_circ_0003133_junction_seq
CAGTGTTCACTGCTCATCACAGCAGGGAAGGCAATGAGCCTGGCGATCAG
>novel_circ_0003136
GTCAATTTACAGACTCTGAAACCATTCACTGCCTTTGGCCAGTACTTCTGCGCCAAGTCCTTTGCCATTCTGGCCACCTACCGAGAGGCCATCTTCCTGTCGCTGCAG
>novel_circ_0003136_junction_seq
AGAGGCCATCTTCCTGTCGCTGCAGGTCAATTTACAGACTCTGAAACCAT
>novel_circ_0003140
TGTGTGGACAGTGTATCAGGGGTGGACACGTCCCTGAAGCGTGTGGCAGTGGTGGAGGATTTCTTCAACATCATCTATGCCATGCATGTGGAGATCAGCACGGACCCCAGCAAAGCACCAAAACATGCTGGTCAGAAGAAGACCTACAAAGCTAGAACGACAGGCCAAGCTCTCTGGTGACAGAGGTGATCGACTACAACATGCCTCTCACCACCACCTACATGAAACAGATGAAGCTGCAGTGCATGAGCAACAACAAG
>novel_circ_0003140_junction_seq
GCTGCAGTGCATGAGCAACAACAAGTGTGTGGACAGTGTATCAGGGGTGG
>novel_circ_0003148
ATATCAACCTGAACTCTCCTAACAAGGGTCTTGGTGTGGATCGTTCAGGCAACCTATCTGACGTGCCAGTGGAGGGAGCAGTGGGGAACTCTGCTGACCCTCTTCCACCAGGCCTGACGGAGGAAGAGGCTGAGGAGCTCCGCAATGAGCTCATAAAG
>novel_circ_0003148_junction_seq
GGAGCTCCGCAATGAGCTCATAAAGATATCAACCTGAACTCTCCTAACAA
>novel_circ_0003154
CTCTGGTGGCTATGCCCATGTTTGAGCCTCTGTTAGCTGCCGCGAAGTCTTCACCATCTCTCAACTGCAGCGTCAACGCAACATCTGCTGGTTTTTTGTACCAGTTGTCTCGGCAGCCCAGGTCATCCAGGTGTCACATATATTGGGAGAGTCCCAATCACACCCTCATCGCAGACAGCTCCAACTTCCATCCAGGCTTTGCCTATAATGTGACCAACCAGTCCATCCTGATGAAGCACTGTGAGGAGCAGCTGTCCCACAAAGTGTCCTGTCCTCCTGGG
>novel_circ_0003154_junction_seq
CCACAAAGTGTCCTGTCCTCCTGGGCTCTGGTGGCTATGCCCATGTTTGA
>novel_circ_0005117
CAGTCATGGAAAACTCCACAGTGGAGTTGGGAGAAGTGGGAGAAGCCAACAGTGAGACAGCAGAGGCGGAACTGACGGAGGAGAGGGCGCACAACAAGCTCAAAGCACAACACCGACGCCGGAGCGACGGACCACTCCTGCAGCATCTGCGGGAAGTGCCTGAGCTCGGCCTCGTCCCTGGACAGACACATGCTGGTCCACAGTGGGGAGAGGCCCTACAAGTGCAACATCTGTGGACAGACCTTCACCACCAATGGCAACATGCACAG
>novel_circ_0005117_junction_seq
TCACCACCAATGGCAACATGCACAGCAGTCATGGAAAACTCCACAGTGGA
>novel_circ_0005120
CTCCATGGACCAATCGTCATGAGACTCAGCAGCAACCCCCTGTCCTTGCTTCGTCCCTTCCTACAGCCCCCGCCCCCACCTGTGTTCCATCGGTGCTGCCCGTCAACGCTCTTGGCCAATGGGAGCACAACATCATGCAGACGTGTCAGCACAGATGGCCCCACCTGTCAGTCTGTGGTTGGTCAGGACTCAGTGGAGGTGCTGGGCCACTCCTTCCCCCGTGACCACTTCACCAATGTGACACCGAAGGTCTTGTCTAAGGTTGGCCGCAACCTGCACAACCAGGCCCACCACCCTCTGTGGCTGATTAAGGAGCGGATCAAGGCCCATTTCTACAG
>novel_circ_0005120_junction_seq
AGCGGATCAAGGCCCATTTCTACAGCTCCATGGACCAATCGTCATGAGAC
>novel_circ_0002401
GCCTGCCCCTGTTGTTCCCTCTGAAAGGAAGAGTAAGTGATGTCTCGCCACCACCACCGCTTTGAGAGGGACTACCGGGCACCCTGGGAGCGGAGAGGAGACATCCGTCCTTCTGGCCTCCACAATGGAGGAACCAGTCATAACTGTGCTTCTGCCGTTGTCAATGGCAACAACCGCCCGGGGCTCCTTCCCCTCCCAGTCATCCCCTCCCTCCTCCCAACACCAGTTACAGTTGCCGTGACAACATCCAGCGGTGACATAGCGGTCAAGCGAGGCATCACGGCAGCAGGATCAGTGGCTCCGGCATCAGCAAAG
>novel_circ_0002401_junction_seq
ATCAGTGGCTCCGGCATCAGCAAAGGCCTGCCCCTGTTGTTCCCTCTGAA
>novel_circ_0002403
AGATGTTGAAGGAGTTGAACCAACAGCGCAGAGCGAAAGAGTTTACAGACCTGAAAATTATTGTTGAAGGCAAAGAGTTTGAAGTCCACCAAAATGTTCTAGCTTCCTGCAGCTTGTATTTCAAGGACCTGGTGAAAAGGTGGCAGGGCAGGAGGAGATTTTGAGTGTCTCCAAGGAGGACCTGGCAGCATATCTGTCCAACGACAGTCTGAACACAAAGGCTGAGGAGCTGGTCTACGAGACAGTCATCAAATGGATCAAACGGGACCCCGGCTCTAGAGTGCAG
>novel_circ_0002403_junction_seq
ACGGGACCCCGGCTCTAGAGTGCAGAGATGTTGAAGGAGTTGAACCAACA
>novel_circ_0002404
AGATGTTGAAGGAGTTGAACCAACAGCGCAGAGCGAAAGAGTTTACAGACCTGAAAATTATTGTTGAAGGCAAAGAGTTTGAAGTCCACCAAAATGTTCTAGCTTCCTGCAGCTTGTATTTCAAGGACCTGGTGAAAAG
>novel_circ_0002404_junction_seq
TGTATTTCAAGGACCTGGTGAAAAGAGATGTTGAAGGAGTTGAACCAACA
>novel_circ_0002405
GTGGTATCGAGTCAGGTGTGATGGTGGCTGATGTATGGTGCTACATGTCCCTATTAGACAACTGGAATCTGGTGTCTCGGATGACTGTGGCTCGCTGCAGACACAACAGCCTGGTGTATGACGGAAAGCTCTACGCCATCGGAGGACTTGGCGTATCAGGGAACCTGGACCACGTGGAGAG
>novel_circ_0002405_junction_seq
CAGGGAACCTGGACCACGTGGAGAGGTGGTATCGAGTCAGGTGTGATGGT
>novel_circ_0002416
GAGAATCTAATGTGAGGAACCCATCAGAGCAGTTTATGGGATCTGCAGAAAGATCCGAGGATGAGCCACAGCCACCTCCTCTGCACCCTCCAGTAGTGGTTGACCACCAGCGACTTTTG
>novel_circ_0002416_junction_seq
AGTGGTTGACCACCAGCGACTTTTGGAGAATCTAATGTGAGGAACCCATC
>novel_circ_0002422
GTTGCTTTTGGTGTGGACTTAGACCTGCTGAAGACTAGTACACCTTTCCCTAAAGCCATCGAGACATGTCTAAAAGGGCTGCTGTACAATGTCCGAGACAGCTTTTTTCAG
>novel_circ_0002422_junction_seq
CAATGTCCGAGACAGCTTTTTTCAGGTTGCTTTTGGTGTGGACTTAGACC
>novel_circ_0002423
GTATTTGAGAGGTCTAATGGGCACCTTCAATGAGAGGGCAGAGAATCTGATGAGTAAACTTGCCGATATTGCTAACAGCAAAACAGAGACCAGCATGCTCCACCTACTCAACTGTGTTACCCTTGATGTCATTGCTAAGGTTGCTTTTGGTGTGGACTTAGACCTGCTGAAGACTAGTACACCTTTCCCTAAAGCCATCGAGACATGTCTAAAAGGGCTGCTGTACAATGTCCGAGACAGCTTTTTTCAG
>novel_circ_0002423_junction_seq
CAATGTCCGAGACAGCTTTTTTCAGGTATTTGAGAGGTCTAATGGGCACC
>novel_circ_0002424
GTTGCTTTTGGTGTGGACTTAGACCTGCTGAAGACTAGTACACCTTTCCCTAAAGCCATCGAGACATGTCTAAAAGGGCTGCTGTACAATGTCCGAGACAGCTTTTTTCAG
>novel_circ_0002424_junction_seq
CAATGTCCGAGACAGCTTTTTTCAGGTTGCTTTTGGTGTGGACTTAGACC
>novel_circ_0002436
GTTGCTTTTGGTGTGGACTTAGACCTGCTGAAGACTAGTACACCTTTCCCTAAAGCCATCGAGACATGTCTAAAGGGGATGGTGTACAGTATCGAAGACATATTTTTTCAGTTCAATCCAAAGAACAGACCATTCATTAAAGAAGTGAGGGAAGCGTGCCGCCTGCTGCGCACAACTGGAGCTCAGTGGATCCATGAAAGAAAGACTGCCATGGAAAATGGCGATGACATTCCTAAGGACATCCTCACACAAATTATCAAATCTGCTGGCCAAGGTATTTGAGAGGTCTAATGGGCACCTTCAATGAGAGGGCAGAGAATCTGATGAGTAAACTTGCCGATATTGCTAACAGCAAAACAGAGACCAGCATGCTCCACCTACTCAACTGTGTTACCCTTG…
>novel_circ_0002436_junction_seq
TGTTACCCTTGATGTCATTGCTAAGGTTGCTTTTGGTGTGGACTTAGACC
>novel_circ_0001182
TCAGCGTTAGTGCTGTGCATGGATGTGGGGTTCTCCATGTCCAACTCTGCTCCGGGTGAAGAACCCCCCTTTGGACTTGCCAAAAAAATCGTCCAGAAGTTTGTCCAGCGCCAGGTGTTTGCTGAGACTAAGGATGAAATTGCTTTAGTTTTGTTTGGCACAGACGCCACCAAAAACCCACTGGACCAGGACGGCCAGTACCAGAACATCACCATCCATCGCGACCTCATGATAGCTGATTTTGAGCTTCTGGAGGAGATTGAGAATCATATCCATCCACAGAGTCAGCAGGCTGATTGGCTGGATGCTCTTGTTGTCTGTATGGATCTCCTTGAGACACAGACTAA
>novel_circ_0001182_junction_seq
TGGATCTCCTTGAGACACAGACTAATCAGCGTTAGTGCTGTGCATGGATG
>novel_circ_0001186
GGCGGTACACCTGCAGCCAAAATGGAGGTGAAGACATCACTTCTAGACAACATGATTGGGGTGGGCGACATGGTCCTCCTAGAGCCCCTGTCTGAAGACTCATTCCTCGAGAACCTGAAGAAGCGCTTTGACCACAGTGAGATCTATACTTACATTGGCAGTGTGGTGATCTCCATGAACCCCTACAGGTCACTGCCCATCTACACCCCTGACAAAGTGGAGGAGTACCGCAACAGAAACTTCTATGAACTTAGCCCACACAT
>novel_circ_0001186_junction_seq
ACTTCTATGAACTTAGCCCACACATGGCGGTACACCTGCAGCCAAAATGG
>novel_circ_0001196
GGGATCTACAAAGAGGATTCCAGGAATCTTGCTATGTTCAAGTCAGTGCTGAAGAAGAACAGAGATGGTGGCAAGGGAAGCAAGAAGGATGCAGGTGATGTTCACTGTCACAGCGCCCAAGGAAAATTCCCACCTGAGGGAAACCCCCAACTCCAGGGCCATGGCAGTGGTCATTCTTACGTACAGGATGACGTTTTCAGACTAAGCCTGGCCAAGGGAGTGTCCATGTCTCTCCCCTCATCACCTCTGCTGCCACGACAAACCCACATGATGCCCTTACGTCCCAGCAAAAGATCACCAGGTCCAATCAGGAAACCCAAATATGTGGAGAGTCCTCGTGTTCCCTCTGATGCCATCGTGTCAGCGCTGAGGAAAGTAGCCGATAACAAGGAGCCCTTG…
>novel_circ_0001196_junction_seq
GATAACAAGGAGCCCTTGCACAATGGGGATCTACAAAGAGGATTCCAGGA
>novel_circ_0001197
GGGATCTACAAAGAGGATTCCAGGAATCTTGCTATGTTCAAGTCAGTGCTGAAGAAGAACAGAGATGGTGGCAAGGGAAGCAAGAAGGATGCAGGTGATGTTCACTGTCACAGCGCCCAAGGAAAATTCCCACCTGAGGGAAACCCCCAACTCCAGGGCCATGGCAGTGGTCATTCTTACGTACAGGATGACGTTTTCAGACTAAGCCTGGCCAAGGGAGTGTCCATGTCTCTCCCCTCATCACCTCTGCTGCCACGACAAACCCACATGATGCCCTTACGTCCCAGCAAAAGATCACCAG
>novel_circ_0001197_junction_seq
TTACGTCCCAGCAAAAGATCACCAGGGGATCTACAAAGAGGATTCCAGGA
>novel_circ_0005777
GGCAGGCTGGGAGAAAAGGGGGAACCTGGACTGACAAGAGAAGAGGTCATCACAATAATAAGGGAAATCTGTGCTTGAACTCCCATTGGAGCCAGTCACTGCCCTGACTCCACAGTCTCCCGAGTCAGAGCAATGCAGTGAGAATTTGGTTGACACTAAACCACTGGTAGATCCCTGGAACAGACAGCCTGAATCTCCTGGTAGCAGAGGGAAGCAGGGCCCAGGGGTAACATCCATGGTGGGCCCTCAGACTCCAATCAAACAGGTGCTGCTCAACCAGCCTACTCCAGCCCTGACAGACTTACAGGTGCCAG
>novel_circ_0005777_junction_seq
GCCCTGACAGACTTACAGGTGCCAGGGCAGGCTGGGAGAAAAGGGGGAAC
>novel_circ_0001907
ATAAAGGACCTAGACTGATAACTCGGGAACGTGAGCGGAAGATCAGACTGTAGATGCTGTAATCAGTGCTGACTGCGCTGCAGAACTTCAGGGAGCTTATCTTCCAACCATCTGCCATGTTTGAAGGCTCAGAGTCCGTCGAGGGGGATGGAGGGAGCACAGACAGTACAGTGGCCTCGTCCATCAGCGCCTGTAAGAAGGCTACCACTCATGATTTTAGCAGATCTGGGCTTTGGGCTCCCCTGACCAGTGCTACCAGCCTTTCTTATAGTTGGTGTCGGTGCTGTGCAGTAACAGTGTGCTGGACTCGTCTGAGTACTGGCTGAGGAACGAGAAGTCTTTGTGCAGACTGGGCCTGCTGGATGACGACACAGAGGGCAGCTTCACCATG
>novel_circ_0001907_junction_seq
CGACACAGAGGGCAGCTTCACCATGATAAAGGACCTAGACTGATAACTCG
>novel_circ_0004667
CTGGGCTGTTTGTAGCCAGGCAGACCCTGAGCTGCCTTCTAAGTCTGGACAGCTCTGCAGAGCTCCTGTCACTGGTAACTGTGGACAAGATCATATCACTACTAAGGAAGTTTCCCACAGACCTGTCAGCTTTGCTGCTGGGCGACCTCTACTATACCCGCCTGTCACTCTGTGGTGTTTCAAAGCATCTGTCCCACAGTGCACTGCTTGAGGTCTATGAGATTCTGCATTCCAACCTCTCCTCCAATATTTCGAAGATCCGCCTCCTGACCCTGAGGATTCTCTCTCAGTTTGAGGCAGAGGTCTCTCCACAGACTAAG
>novel_circ_0004667_junction_seq
GGCAGAGGTCTCTCCACAGACTAAGCTGGGCTGTTTGTAGCCAGGCAGAC
>novel_circ_0004672
GGGATCAGCGATGAACCCATCCATCTGAGAATATTTTCTCCCCACATTGTCAACCTCACACTAGTGGATCTGCCAGGAATCACTAAGGTGCCTGTGGGTGATCAGCCTAAGGACATTGAACTTCAGATAAGAGCTTTAATCCTGAAATACATCTCCAACCCCAACTGCATCATCCTGGCTGTCACCGCTGCCAACACAGACATGGCCACCTCGGAGGCCCTCAAGGTGGCCAGGGAGGTCGACCCTGACGGCAGGAGGACACTGGCTGTGGTGACCAAGCTGGATCTGATGGATGCTGGTACTGACGCTATGGATGTGCTGTTGGGCAGAGTTATACCTGTCAAACTGGGTCTCATTGGAGTAGTCAACAG
>novel_circ_0004672_junction_seq
TGGGTCTCATTGGAGTAGTCAACAGGGGATCAGCGATGAACCCATCCATC
>novel_circ_0004943
TGGTGCTGTACAACTCGGTGGCTGGCAGCCTGCTCTGCCAGGTAATGTATTCGTTGCTGCTGATGCCCCTGAGCACAGTTCAACCTCTTCTGAGCCATTTAATGGCCTTGTTGGAGCACCTAAATGACTTCAACAGGTTGCTGCCAGACAGAGACTTCATGGAGGAACAAGAACTAGGGATGGACGCTCAGATAACCTGTTTAGATGGAAGTGAAGAAAACAAATGTCTTGGACAACAGCAACAGGGGGAGGAGGAGTGCAAATGGGGTTGGCTGTTGGACCTGGAGCGGACTGTGGCGTTGGCAGTCGGCCGTTGCCTCGGTGGTATGCTGCAAGGCCCGCTGCCCTCTCTCCAGGAGAAAACATCAGAGTCTTGGCTATCAAATATCCTCTTCAGGA…
>novel_circ_0004943_junction_seq
CTTGAGATGGACTTGGAACAGCTGGTGGTGCTGTACAACTCGGTGGCTGG
>novel_circ_0002727
GTGAAGGATCTGACAAAGTTTTTGGATCCCAGTGGCCTGGGCGTGATCAGCTTTGAAGACTTCCACTGTGGAATCTCTGCTATCAGCAGTGGAGGTCCAGAGCCGCAGCTCTACAATGTAAACTACAGCCCAGGGGATGGAGCTGTGGGCTGTCCAGAAGAATACGATGAGCAAAATGAGGTGACTGACAGTGCGTATTTGGGCTCCGAAAGCACTTACAGTGAGTGTGAGACCTTCACTGATGAGGACACAGGTGCCCTCGTACCCCCTGAGATGCATGAGGATGTGGAGACAGACAGCGGTATTGAGGCCACGCTGCATGACCCTGAAGATGGTGGAAATAGGTTTTCCCTGAACTCTGAGCTCCATACCCACTCTCTGGTGACGGTCATCTGTGGA…
>novel_circ_0002727_junction_seq
ATGGCTCCTCACTGCTCTCTCCCAGGTGAAGGATCTGACAAAGTTTTTGG
>novel_circ_0002741
GCAAAACCTGTATATGGAGGATGGTTGCTCCTTGCACCGGAGGGAACCAATTTTGACAATCCCTTACACAGATCTCGGAAATGGCAAAGGAGGTTCTTCATCCTTCATGAGCATGGTTTACTTCGCTATGCTCTGGATGAAATGCCCAGCACTCTACCCCAGGGTACGATCAATATGAACCAGTGCTCTGACGTCATCGACGGAGAGTCCAGGACAGGTCAGAAGAACTCGCTGTGCATCTTGACCCCTGAAAAAGAGCACTTCATACGGGCTGAGTGTAAAGAAATCATCAACGGGTGGCAGGAGGCTCTGACTGTATACCCAAGAACCAACAGGCAGAACCAGAAGAAAAAACGCAAGGTCGATCCACCCACTCACCAG
>novel_circ_0002741_junction_seq
CAAGGTCGATCCACCCACTCACCAGGCAAAACCTGTATATGGAGGATGGT
>novel_circ_0002974
TTGATAATGATGCTGAAGTCCCTGGTATCCCTCTGCGTCCTGGCTGCTGTTGCCTTTGCTGTGCCCCCTCAAGAGAAGCGCGTCCACCACCATGCTGATCTGAGTGACCACGTCCACGACGATGCTCATGGCTTCCAGTATGACCATGAGGCTTTCCTGGGCAAGGAGGAGGCTAAGACCTTTGACCAGCTAACCCCCGAGGAGAGCAAAGACAAATTAGCATTGTGGACCGCATTGACACTGATAAGGATGGCTACGTCAGCCACGCAGAGCTGCACTATTGGATCAAACACCGCCAGAGGAGGTACATTGAGGAGAATGTGAACAAACACTGGAAGGATTATGATAAGAACCATGATGACAAGATATCCTGGGAGGAGTACAAGAACACCACCTACG…
>novel_circ_0002974_junction_seq
AACACCACCTACGGCTACTATCTGGTTGATAATGATGCTGAAGTCCCTGG
>novel_circ_0002989
ACCATCCATGTGGCCATTGTATGTGCCGGTTACAACGCCAGCCGAGACGTGGTGACACTGGTTAAATCCGTCCTTTTCCACAG
>novel_circ_0002989_junction_seq
TGGTTAAATCCGTCCTTTTCCACAGACCATCCATGTGGCCATTGTATGTG
>novel_circ_0005860
AGACAGAGAGTAGAGGAATATGGATCTAGCCCTGCACTTG
>novel_circ_0005860_junction_seq
GAATATGGATCTAGCCCTGCACTTGAGACAGAGAGTAGAGGAATATGGAT
>novel_circ_0005210
GCTACACTGGTCAACTTTGTGAGGAGAACATCAATGATTGCATACCAGACCCATGCCACCATGGTGTTTGTAAAGATGATATCGCCAGGTTCACCTGTGAGTGCGAGCCTGGATACACAGGCCAAATCTGTAACACTCAGATCCAAGAGTGCAACAGCAACCCTTGTCAGAACGGAGGACGCTGCATTGACCGTGTCAGTGCCTACCAGTGTAACTGCCTATCAGGAACTTCTG
>novel_circ_0005210_junction_seq
TGTAACTGCCTATCAGGAACTTCTGGCTACACTGGTCAACTTTGTGAGGA
>novel_circ_0005211
GTTAGCTTTATATGTGTATGAGTATTTGCTGCATGTCGGCGCACAGAAATCAGCACAGACCTTCCTGTCAGAGATCCGATGGGAGAAGAATATCACACTTGGGGAACCTCCAGGATTTTTACACTCATGGTGGTGTGTATTCTGGGATCTGTACTGCGCTGCCCCGGACCGGAGGGAGACATGCGAACATTCCAGCGAGGCCAAGGCTTTCCATGACTAT
>novel_circ_0005211_junction_seq
CGAGGCCAAGGCTTTCCATGACTATGTTAGCTTTATATGTGTATGAGTAT
>novel_circ_0005218
AAAATTTCAATACCACGGTCAGAAAATCTCAATGAACTGCAAACGTTTACATTCTATTTATCAAATGTGGGCAGAGATAACCCCCAGGGCAGCTTCGACTGCATCCAGCAGTACATCACCAGGTGGCAAACCTCAATGGGAAAGACAACACCTTCACATTGAAGGACTTTTTGTATAAGGAAATTCAGAAGGACTGGCCAGGCTACACAGAGGGCGACCAGCAGCTTCTCAAGAGGATCCTGTTTAGAAAACAGTGCCAAACCCAGAACAGCTCTGCACCTCCACCGGAAAGTCCACCCAAAGAGCTGGCCAGCAGCTCGCCATCTCAG
>novel_circ_0005218_junction_seq
GCTGGCCAGCAGCTCGCCATCTCAGAAAATTTCAATACCACGGTCAGAAA
>novel_circ_0002962
GCGTTTTCTGTAGCAGGGCTTGGCGCAGGCCTGACTGAGGCTGTTATCGTCAACCCGTTCGAAGTGGTGAAAGTCAGTCTTCAGGCCAACAGAGACTCCTTCAAAGAGCAACCCTCCTCATTCGCTCAAGCCAGACTCCTCATTAATTCGGACGGTTTTGGGCTGAAGGGTTTGAATAAAGGATTAACATCGACACTGGGACGCCATGGCGTTTTCAACATGATCTACTTTGGCTTCTACTTCAATGTCAAGGATGCTATCCCTGCCAGCCCG
>novel_circ_0002962_junction_seq
CAAGGATGCTATCCCTGCCAGCCCGGCGTTTTCTGTAGCAGGGCTTGGCG
>novel_circ_0000872
CTCTGATGGTACTACCTGAACAGTGACCGCTGCCTGCCTGAGGACACCTGCTGCCCAATTCCTTTCAACATGTCTGGGATCCATTCACCATGGTCGAATGGCACAGAGTGTGTAGCCAAATACAACTTCCAGGCTTCCAATGAACAGGACCTGCCCTTCTGCAAAGGAGATGTACTCACCATCATCGGAGTTACCAGGGATCCCAACTGGTACAGAGCGAGGAACACAGTGGGCAGAGAGGGCACCATCCCAGCTAACTATGTCCAGAAAAGGGAAGGAGTCAGGTCAGGAGGGAAACTCAGTCTAATGCC
>novel_circ_0000872_junction_seq
CAGGAGGGAAACTCAGTCTAATGCCCTCTGATGGTACTACCTGAACAGTG
>novel_circ_0000873
GATTTCATGATGCAGCAGACTATGCTGCGGGTTAAAGACCCAGTTAAATCCTTAGATTTCTACACCAGAATCCTCGGCATGACGCTCCTTCAGAAGTTTGACTTCCCCTCCATGCGGTTCTCTCTCTTCTTCTTGGGCTATGAGGACAAGAAGGAGATCCCTGCAGATGTGAAGGAGAGAACAGCCTGGACTTTTTCCAGGAGAGCCACCATCGAGCTGACACATAACTGGGGCTCTGAGTCAGATGAGAGTCTGTCTTATCATAATGGAAACACTGATCCACGTGGTTTTGGACACATTGGAATTGCAGTTCCTGATGTCCATGCAGCCTGTAAATTGTTTGAAGAGCAAGGAGTCACATTTGTCAAGAAGCCAAATGATG
>novel_circ_0000873_junction_seq
ACATTTGTCAAGAAGCCAAATGATGGATTTCATGATGCAGCAGACTATGC
>novel_circ_0004624
GTTTGCCACCACCCAGACTGCCAAGACCTGACTACCAAAAGCCCCCTTCACCTGTGTGAGTCATGTGACTCGCGCTGCCATTCAGAGAACACAGACAACATGCACTTTGACCGGCACCCTCGATTTGACCTGCAACCTCAAGCCTCCATCCTGGCTCGGAACGTCTCCACACGGTCCTGTCCCCCGCGCACCAGCCCCCCCTCCGACCTGGAGGAAGAGGATGACGGGAGCAGCGACCGCGGAGAGGTGCTCGGGCCAGTGTTTGAAAGAAACGGCATTGAGCTGTCCCGGGTCGACTTGTTCCTGGATCAGTCCAACACACCTCTGTCCCTCAGTTTTGAGGCTTACCGGTTTGGAGGACATTACCTCAAAGTTAAAGCACGACCAGGTGATGAGTTG…
>novel_circ_0004624_junction_seq
ACGCAAAGAAAGCGTCGACCTGTTGGTTTGCCACCACCCAGACTGCCAAG
>novel_circ_0005200
TGCTTTCAGATTCCCCCACCAGCTTCACCATCACGGTAACATCAGATGCTGGGGAAAATGGTGAAACTGTGGAAGCAACACTAAGGTTCACATATGTAGAGAAATACCCAGATGAGCCTCCGCTGTGGGAGATCCACTCTCAGGAGAACCTTGACAACAGTGATGTGGAGGACATTCTTGCCTTACTGCAGCAACAGGCAGAAGAAAACTTGGGCATGGTGATGATTTTCACCCTGGTGACAGCTGTTCAGGAAAAACTCAATGAAATTGTAGATGTAATGAAAACCAGACAAGAAGAGGAGAAGCGGCGGAAAGAGAAAGAAGCAGAAGAAGCAGAAAAG
>novel_circ_0005200_junction_seq
GAAAGAAGCAGAAGAAGCAGAAAAGTGCTTTCAGATTCCCCCACCAGCTT
>novel_circ_0002894
ATCCTCTCAAGCGCCACTAGGCTGAATAAGAAATGTCTGTGAACTGACATCTTCAGGCCTCTGCACAGATGTCCTGTGGGGTTTAAGTCTGGGCTTTGGCTGGGCCAGTCACGGACAGTCAGAGACTTGTCCTGAAGGCCCCCCAGCACTGACATCTTCAGGCCTCTGCACAGATGTCCTGTGGGGTTTAAGTCTGGGCTTTGGCTGGGCCAGTCACGGACAGTCAGAGACTTGTCCTGAAGCCACTCCAGCACGGTCTAGGCCTTAGGCTATGGATAGTTTTGTACTGAAAGTTCTTACCAGTCTTCCTGCCCCTGTAGCTGAGAACCTTCCCCCATAGCACCACCATGCATCATCATAACGATGGCGTTGGACAGGGGGGGGAAACGGTGCCTCATG…
>novel_circ_0002894_junction_seq
TATATTGAAGAGTCTGAGCCCCTTTATCCTCTCAAGCGCCACTAGGCTGA
>novel_circ_0002895
GGCTGTGATTCTGTGCTGAACTGGTCACACCGTCAGTCCAGCCGCTGCTCCTGCCTCCAGAGGTCCATGCATCCCGGCAGTGTCCTGAAGTTACCAAGACTGCAGGATATATTGTCTGACAGACTGTAAATGTGAGGAAGAGGAGCCTTCATCAGCCATCACCTCTGTGAGATGAAAGGCCCCGAAAGCAGCCAGCCACCCTGCTGGACACTGCTCAGCTGTTATAAGAAGTGTTTGACAGGAATGGCAGTTCCCTGGCCCGGGCCTTCTGGTGATGTGATTGCTGGGGACAGCCCTTCAGCAGCTGTGCATGTCAGAGGGCTTCATGGGGGATGCACTTTTCACCACTGGACCCATCACAGCAGAGCAACCAAAAACCACAGTTTACAAG
>novel_circ_0002895_junction_seq
GCAACCAAAAACCACAGTTTACAAGGGCTGTGATTCTGTGCTGAACTGGT
>novel_circ_0003086
GACTCCAGACTGCCCCTGCCTGTACGGAACAATCTTCTTGACCTTTTTGGGCAGATTGAGCGCGAGTTTGAAAATTTATACATAGAAAACCTTGAATTGCGCCGTGAAATCGACTCACTAAATGAACGTCTGACTGCAGATGGGCAGAGTACTGAGGGAGGCGACCTCATCAAAGGAGCCCTGAAAACAAAAGCCAGCCACAGCACCAGCCACAGCACCAGCCAGCTGTCACAGAAGCTGAAGACGACCTACAAAGCCTCCACCAGCAAG
>novel_circ_0003086_junction_seq
GACCTACAAAGCCTCCACCAGCAAGGACTCCAGACTGCCCCTGCCTGTAC
>novel_circ_0003090
ACATGCCTCTCCATGTCCGTCGCAGCAGTGATCCCTCCTTGGCTGACCTTCCTCTTGGTGAAGTTCTGGTTGGTTCAGAGGAACCATCCAGAAATAACCCAACGCGATGGTCCACAACAGCTGGATTTCAAAAGTATAGCCTTAAACCAAACACAAGCATTGGTACTGGAAGTCTGGAACGAAAGGCTAGAGGACCCCATGACTACCGGAGTCTTCCTCGGGATGCAAGTGGCTGGACCACTCAGTTCCAGAGACAGATGACAAGATCCTCCCTCGGTGCCAACCATCCAATGGTGGACCAGTGGCTTGACAGACAGGAACAG
>novel_circ_0003090_junction_seq
CCAGTGGCTTGACAGACAGGAACAGACATGCCTCTCCATGTCCGTCGCAG
>novel_circ_0003101
GTTTTTGCAGAGAAGATGGGTTTAGAGACAGGCTGGAACTGTCACATCTCTCTGACTCCAAACGGACACGGTCCCTATGATGGAGCTCCATCCAGCCCTAGTCATGGCTCGCTGCATGAAGACCTGAACCAAGGCCAAGCTACCTCGTGGTATCCACCAGGTTCGTCCTCACTTGAAGAACATTGATAATGTGCCTCTTTTGGTGCCGCTCTTTACTGATTGCACCCCTGACACCATGTGTGAGATGATGAAGATCATGCAGGAGAACAGGGAGGTTACATGCTGTCTGGGAAGCTCCGCCAATTTCCGCAACAGCCGCCTGTTTCTACAGAGTGACCTCAG
>novel_circ_0003101_junction_seq
GCCTGTTTCTACAGAGTGACCTCAGGTTTTTGCAGAGAAGATGGGTTTAG
>novel_circ_0003102
GAGGAGGATGCCGTGACCCTGGGCCTATCAACTGGCCAGGCTCTGCTGAAGCTCCGGGATCAGCTCAGCAGCCTGCTGGAGCAGCACCAGAGGGCTGAACACAGACAAGCCTCTGCACAGTTCTGGCATAGAGCTGGTGAATGCTGCAGCCCTCCTCTTCCTCTTCCTGCTAAACCTGCTGCTGATCGGACGTCAGGAGAGGCTGAAGAGGAGTGAGATGGTCTGGCGACTCAAGGGCATTATCACACAGCTCAGTG
>novel_circ_0003102_junction_seq
AAGGGCATTATCACACAGCTCAGTGGAGGAGGATGCCGTGACCCTGGGCC
>novel_circ_0001000
GGCTTCCTGAAGAGTGAGCGTGTTACCCGGATGGTTCAGAGTGGCGGCTGCTCCGCCAACGACTTCCGTGAGGTTTTCAAGAAGAACATCGAACGCCGTGTTCGCAGCCTCCCAGAGATCAACGGCCTGAGTAAAGAGACCGTGCTGAGTTCCTGGATCGCCAAATATGATGCCATCTACAGAGGGGAGGAGGACATGCGGCGTCAGCCACAGCGGGCGCACCTGAGCGCCGTGTCAGAGCTCATCCTCAGCAAGGAGCAGCTGTTTGAGATGTTCCAGCAGATCCTTGGCATCCGCAAGTTCGAGCACCAGCTGCTGTATAACGCCTGCCAG
>novel_circ_0001000_junction_seq
CCAGCTGCTGTATAACGCCTGCCAGGGCTTCCTGAAGAGTGAGCGTGTTA
>novel_circ_0001007
GAGGATGTTAGAGCAGAAGAGTGAGTTTTGTATCCGTCTTTGCTGTGTGAAGGCAAACAACAGTTTCCCTCTGAATCACAGACAGATGAGTTGTGCCATGTACATAGACCAACCCACCTGTGCAACGGGACATTCCACAAACACCTGCAGGAGCTGTTCGTCCCTCTGGTGGTGCGCTACATTGACCTGATGGAGTCATCCATCGCCCAGTCCATCCACCGTGGCTTTGAACAGGAGACCTGGCAGTCCGTCAA
>novel_circ_0001007_junction_seq
AACAGGAGACCTGGCAGTCCGTCAAGAGGATGTTAGAGCAGAAGAGTGAG
>novel_circ_0001010
GCCTGATGGAATGGGAACAGTCACTGTGGAGGAGAAGGAGCAGTTTGAGGCCGTCAGGAGTCGCCTCATGGTTCTCCTGGAGGACCAGATCACACACTTCAGGTACTGCTTTCCCTTTGGAAGACCAGAAGGTGCCCTGAAGGCCATGCTGTCCCTGCAGGAACGGGCTTTCTCGTGGTGGCCGGAGCTGATGGCCGAACACGCCGAGACGTTTCTGTCTCTGTACAGAGCCGACATGGACGCCGCTCTGCAGGTGCAGCCTGTCGACTCCTGGGACAGCTTCCCGCTGTTCCAGCTCCTGAACAACTTCCTGCGAACAGACC
>novel_circ_0001010_junction_seq
CTGAACAACTTCCTGCGAACAGACCGCCTGATGGAATGGGAACAGTCACT
>novel_circ_0001020
CCATAACCAGAGAACCACAACATTTCGCCATCCTGTGACCGGACAGATTTCTCCAGAGAGCATGGATTTTATCCTGCAAGAACAGCCAAAGGGTGCTCGCATAACGTCCAGACCTGTGGGTGAACAGCTCTCCAGCGCCACCGTCAGCGAGGCCTCCACTGCTATCACCTCTTCCACTGTGGACACCACCTCGGCCTCCAAGGGTTCCCGGTCCAGCGGAAAGGTGCACAACTTCGGGAAAAGAGAGCAGGCCATTAAGAGGAATCCCAATGTCCCTGTGGTGGTTCGAGGATGGCTGTACAAACAG
>novel_circ_0001020_junction_seq
GGTTCGAGGATGGCTGTACAAACAGCCATAACCAGAGAACCACAACATTT
>novel_circ_0001025
AGGTGTGGAGCGGTCAGATTTAAAAGGTCGGAGCAGAATGTCATACAAGTTCGCATGCTGGGTAAGAACGCTAACTGACCTGAATACCACGGTGCAAAAGGCCTTCAATATACT
>novel_circ_0001025_junction_seq
CGGTGCAAAAGGCCTTCAATATACTAGGTGTGGAGCGGTCAGATTTAAAA
>novel_circ_0001031
CTGATGGCAGACTGAGCACTGGTCATGCTGGTGTGCTGCTGGCTGAGAGACGAGGCTCCTACCCGTTGATTGACCTGCACATCCTGAAAACCAGTGCTCAGCAGGGGGAGGTAGAGTCTGGCACCAGAAGAAAGGTAAAGCGCCTGCTGAGTTTCCAGAGATACTGTCACGCCTCCAGGCTGCTGAGGGGGTTGGTGCCCCACGCTCCTGGGTCACTACACCTCCTGGACGAGCACTACCTCGGACAAGCTGCGATTGCTCTGAAGTGTGCAGACATCTGTAACCCATGTCGGGTTTGGGAGCTGAGCAAACAGTGGAGTGAGAGGGTGTGTGAGGAATTCTACAGGCAGG
>novel_circ_0001031_junction_seq
GTGTGTGAGGAATTCTACAGGCAGGCTGATGGCAGACTGAGCACTGGTCA
>novel_circ_0001681
ATAAAGATGAGTGTCAGATAGGAGCCATTAAGATCTGTGGGCAGCACACCACCTGCCACAACACACATGGCAGCTACTACTGTACTTGCCTGGCTGGCTACAGCCCTTCGAACAACATGGCCAACTTCATCCCAAATGATGGGACCCACTGCCAGGACACTGATGAGTGCACGACCACAGAGATATGTGGAAAGGGGGGGCAGTGCAAGAACCTGGATGGTAGCTTTGAGTGCAGCTGCCATCCGGGATATCGAGTCCACAATGGGGTCGAACCCTTCCACCCTTACAAAGACAAGGCTTCCTGCAAAGTGGTCGACTGTGGTCAGCCCACCTCAGTGGAGGACGCAGTGCTGCTGTCCATCACAGGGACCACATACGGCGGTGTGGCCATGTTTGTCT…
>novel_circ_0001681_junction_seq
AGAGGACTTACCATGGTCTGTGAAGATAAAGATGAGTGTCAGATAGGAGC
>novel_circ_0001694
GTGGTGAAGCTTCTCCTCCAGCATGGCTCAAACCCCAGTGACAGGAATCTTGGAGGCCTAAGTGCACTTGACATGGCAGAAGACGGGAATATCAAAAAGATGCTCTTAAATTTTGTAAAAAATGAACAGCCCTATGAAATGCCGGCACAATACAAACAACCAGCTGAATTCTTCAGAAGCCATAACAGGGGTTTTGGAGGAGGTAGGAAGGAACCAAACAGAAATGTTGACTTGGCCTCTGACAGGTCCACAGGATACAGACAGCTATCATGCTGCTCTAACACAGATCCAGAGTGTGCTGACTGATGTGCTCGCCAAACAGCATTTGGAGAAAAATAAGCTTGTCCAAAGATGCCG
>novel_circ_0001694_junction_seq
AAAATAAGCTTGTCCAAAGATGCCGGTGGTGAAGCTTCTCCTCCAGCATG
>novel_circ_0001701
GTCAATGTGTTTGTCCTGCTGTCTGTGGTGTGTGTGCTCCTTAATCTGGCTGGATTCATCCTGTGCTGCCAGGGAGCCCAGCTGGTTTCCAGTATGACCAGCTGCAAACTGGATGAGCCCAGGGCCACAGCAGAAGAAAGGGAGGAGCCTGCTCAGGTCCCAGATCCAGATGAGTTTGTGGCCCCAGCCCCACCTCCCTCCTACTTCTCCACTTTCTGCTCATACACACCACGCTTGGCTCGCCGGATGCTTGGGGACAGTGTGATCCCTCTACCTCATATCTATGGGGCTCGGATCAAAGGGGTTGAGGTCTTCTGTCCGTTAGAACCACCACCTCCATATGAGGCTGTTGCTGGAAGCTCTAACAATGCAGTCATAGAG
>novel_circ_0001701_junction_seq
AAGCTCTAACAATGCAGTCATAGAGGTCAATGTGTTTGTCCTGCTGTCTG
>novel_circ_0001710
GGTTGCCAACCTCTATTTCCTGTTCCTGGCATTATTGAACTGGGTGCCAGTTGTTGAAGCTTTTCAGAAGGAAATTACCATGATTCCTCTGCTTGTGGTCCTCACTGTTATTGCTATCAAAGATGCCCTGGAAGACTACAGACGGTACTTGTTTGACAAGAAGATCAACAACAATGCAGTGCGAGTGTTCTGCGGGGAGTAGAGTTTTCCCCTGAGAGCTTCCACAGCCGTATTGTGTGTGAGAACCCCAACAATGACCTCAGCAGGTTCAGAGGCTACAT
>novel_circ_0001710_junction_seq
ACCTCAGCAGGTTCAGAGGCTACATGGTTGCCAACCTCTATTTCCTGTTC
>novel_circ_0000163
AGAGCTCGGGAAGATGAGCTGGACAGTATTACAAAGCACATTAAATCATCCAAAGACAAGGACACCAAGCCACTAGACAAGCCTGAGCAGTTTCTATTCCAGTTGTCCCAAATCCCAAACTTCTCAGAACGGGTGTTTTGCATCCTGTTTCAATCAACGTTCTATGAATGCATCACCTCAGTCATCCGCAAAATAGAAATTCTTCAGAGAGTATGCAAGCATGCTCGGCTGAGATGGGGAGAGTTTGCAAATTGTCCTGTGAAGAGAACCTACAACCCTTTAAGGACAAGATGGAGGAATTTCTTAGCCAAG
>novel_circ_0000163_junction_seq
AAGATGGAGGAATTTCTTAGCCAAGAGAGCTCGGGAAGATGAGCTGGACA
>novel_circ_0000165
GAGGAGCAGCTGTACACCTGGGTAACTGTAGGGCTACCAGTGTCTGCCCACCTGTGGGAACTCTATGGGGGGCAAACCACAGGCAGAGTACAGGGCTTGAGATCCCCTTTGAATCAGTCATCCACCAAGACACCTGGCACTTCACACTCTCAGCTGTCCTAAATATGGACAATACTGTCGTGGATCTGGAGACTCTGCAAGCCCTTTATGAAAAT
>novel_circ_0000165_junction_seq
GACTCTGCAAGCCCTTTATGAAAATGAGGAGCAGCTGTACACCTGGGTAA
>novel_circ_0000170
GCTGTGGAAACCAACCTGGCATCCAAGGATAGTCACTGGGTCTATGCCAATGAGGGCCGGATCAGTGGTCTGACAGGACTGATGGACTTCCGCGCTGAAGGCTCTAATTCTCACGTGCAGTTTGAGATTCTTGGAACCAGCTATAGTGAGACATTTGGGAAAGATGTGAAACGG
>novel_circ_0000170_junction_seq
GACATTTGGGAAAGATGTGAAACGGGCTGTGGAAACCAACCTGGCATCCA
>novel_circ_0000176
GTTTCCTCCAGTCAGTGAGCTGGCTCCAGTTGGCACACCAGTCGGGATCATTTTAGCTGCTGCTATCAATCAAACAATTTTCTACTCCATTGTGGCGGGAAATGAACTAG
>novel_circ_0000176_junction_seq
TCCATTGTGGCGGGAAATGAACTAGGTTTCCTCCAGTCAGTGAGCTGGCT
>novel_circ_0000178
TTCCAGCTCAGGATAACCCAGACAGCCCAAGACTCAAATACAACTTCATCGCAGACGTGGTGGAGAGAATTGCTCCATCTGTGGTTCATATTGAAGTTTACCGCAAGATGACCTATTCCAAGCGGGAGGTGGCAGTGGCCAGTGGTTCTGGCTTTGTTGTGTCAGAAGACGGCCAGATTGTGACCAATGCACACGTAGTCGCCAATAAGCACCGGGTGAAAGTGGAGCTAAAGAGCGGCGCCTCCTACGATGCCAAAATCAAAGATGTGGATGAGAAGTCAGACATCGCCCTCATCAAGATTGATATGCCG
>novel_circ_0000178_junction_seq
CGCCCTCATCAAGATTGATATGCCGTTCCAGCTCAGGATAACCCAGACAG
>novel_circ_0000183
GTGAATACATAAAGAACTGGCGACCACGTTACTTCCTTTTGAAGACAGACGGCTCTTTCATTGGCTACAAAGAGAAACCTCAGGATGCAGACCTGCCCTACCCACTAAATAACTTCTCTGTAGCAAAATGTCAGCTGATGAAGACGGAGCGGCCAAAGCCAAACACCTTCATTATACGCTGCCTCCAGTGGACCACCGTCATCGAGCGGACCTTCCATGTGGACTCGCCTGATGAGAGCTGTTTTTCCATTTGTCCAGAGAGCGGGTGTTCTCAGAGGAGCGCACGCGCTTCTACGGCGCAGAAATTGTTTCAGCTCTCGACTACCTGCATTCAGCCAAGATTGTGTATCGGGACCTGAAGTTGGAAAACTTGATGCTGGATAAAGATGGCCATATCAA…
>novel_circ_0000183_junction_seq
CACTCCAGAGTACCTCGCACCTGAGGTGAATACATAAAGAACTGGCGACC
>novel_circ_0000192
GTCAAAGTCAACTGTAAAACGGTACCCAATGGAAAAATAACCCCAGGAGCCAAACACAAGGCTAGCAGCCTGAGCAGGAAATCATCAGCTGAGGAGAAGGAGAGAGGGAAGGAGAGGGAAAAGGAAGAGAGGAATGAGGAGGAGGAGAAGAGAGAGGAGGAAGCATCAGAGGAGACCCGAGCAGAGGAGCAGGCTTTCTTAGTAGCACTCTACAAGTACATGAAAGAAAGAGACACACCCATAGAGAGGATCCCCTTCCTTGGCTTCAAACAGATCAACCTTTGGACTATGTTTCAAGCTGCTCAGAAACTCGGAGGATATGAGTTGATCACAGTCCGCAGACAGTGGAAGCATGTATATGATGAATTAGGTGGCAACCCCAGCAGCACAAGCGCTGCC…
>novel_circ_0000192_junction_seq
CGTGTACACGGAGACACTATGAGAGGTCAAAGTCAACTGTAAAACGGTAC
>novel_circ_0000215
TGTGGGAACTTTGCCGTGCTGGTGGATCTCCACATTCTGCCCCTGGGCGGCCAAGAGGACACCAGCTGGTTTACTACGGACCACATCGAGGGGGCTTCATTGTTGCAAACTGTTCCCATTTCTCCATTTCTACTATCCTGTTGTTTGCCTTTGCTCTTTGTTGGAGGTCACATTACTCATTCGAGATGCTGTGGACCAGAGGGTTAAGCAGCACACAGTCTCTCTCCGTAATAGAAGACAGCCCAACCAGAAGAAGGAGCTGGCACCTGCTTCTCCCTTTTTTGTGAGAGGGAAAAACTTCAACTTGGATGCCAATTTTCTGAAGCGGCACATCAACCTCAGATGTATTGTCAAGCAGCTCTATGGGGGCAGCCATTAAGTGGTTCCCTTGAGAAGCTA…
>novel_circ_0000215_junction_seq
CCGTGGAAACCCGAGCCTGGTCGCGTGTGGGAACTTTGCCGTGCTGGTGG
>novel_circ_0000217
TGTGGGAACTTTGCCGTGCTGGTGGATCTCCACATTCTGCCCCTGGGCGGCCAAGAGGACACCAGCTGGTTTACTACGGACCACATCGAG
>novel_circ_0000217_junction_seq
CTGGTTTACTACGGACCACATCGAGTGTGGGAACTTTGCCGTGCTGGTGG
>novel_circ_0000255
CTGAGAGAGTGTGTGTTAGGAGCGCAGCCCTGCCCTCGTCTAAACAGAGGCCGACATGGCGAAAAACACAGTGGGAAACCAAAGCACTACAATCAGCCTGTGAGGGAACGGCTCATGGAAGCACAGGGTAAACCGTTCGTTAGGTTCCAACAGAGGAAACGGAGCTCATGCACTGAAGCCACTCATCTACATGTACAGAAGTGTAAAAG
>novel_circ_0000255_junction_seq
ATCTACATGTACAGAAGTGTAAAAGCTGAGAGAGTGTGTGTTAGGAGCGC
>novel_circ_0000265
GTTTCTTTCACCTAAGAGTCCCTGAGTCATCTGCAGTTGGGTCTGCTGTTGGGAGAATCAAAGCCCATGACTTGGACATTGGAAAAAATGCTGAAGTGGAATACACAATTGTACCAGGCGACGGAGGTGCCATATTCGACATCACCACCAATGAACACAACCAAGAGGGGATCATCATTCTCAAAAGG
>novel_circ_0000265_junction_seq
AGAGGGGATCATCATTCTCAAAAGGGTTTCTTTCACCTAAGAGTCCCTGA
>novel_circ_0001974
GCGGACCTGACAGGCATTAAATGGCGTTGCTACAGCTTCCGCAATGGTGGGGAGTACGGGCCCGTGATCTCGGCCCCTGCCCAGGACGACCCGGTTCTGCGCAGCTTCATGCGCTGTGTGCAGGCCAACCTGCTGTGCGTATGGAGACGCAAAATCAAACCTGGTGCCAAGGAGCTGTGGATCTTCTGGTGGGGTGAAGAGCCAAATCTTTCTGACATCATTCACCATGAGCTAGAAG
>novel_circ_0001974_junction_seq
GACATCATTCACCATGAGCTAGAAGGCGGACCTGACAGGCATTAAATGGC
>novel_circ_0001975
GCGGACCTGACAGGCATTAAATGGCGTTGCTACAGCTTCCGCAATGGTGGGGAGTACGGGCCCGTGATCTCGGCCCCTGCCCAGGACGACCCGGTTCTGCGCAGCTTCATGCGCTGTGTGCAGGCCAACCTGCTGTGCGTATGGAGACGCAAAATCAAACCTGGTGCCAAGGAGCTGTGGATCTTCTGGTGGGGTGAAGAGCCAAATCTTTCTGACATCATTCACCATGAGCTAGAAGTGGCTGAGGAGGGGCTCTGGGAGTGTGGACTGTCCTATGAGTGCAGGACTCTCCTGTTCAAGGCCATACACAACCTGCTGGAAAGGTGTTTGATGGATAAGGGGTTTGTTCGGATTGGGAAGTGGTTCTTCAAGCCACATGAACTGGAAGAAAAGCCTTTG…
>novel_circ_0001975_junction_seq
TGGAAGAAAAGCCTTTGGGCAACAGGCGGACCTGACAGGCATTAAATGGC
>novel_circ_0001981
GTGGTCTCTGGAGTGTCTTCACATTGGGTGGAGCTGGCAGCAAAGCCGGGATAGATCAGGAACACAACCCCTTACCTTTGTCTAATCAGAGCCTTCTGTTACTGCTGGTGCTGGCCAATCTGACAGATGGGCCTGACTGGCCCAACCCATACCGCCAGGCTATTACTTGTTTCAGAAACACACAAGGATAAATACCTCCACACCAACTGTCTGGCTGCACTTGCCAACATGTCAGCCCAGTTTCGATGTCTTCACCAGTATGCTGCCCAGCGCATCATCAGTTTATTTGCTTTGCTTTCCAAAAAGCACAACAAGGTTTTGGAGCAGGCAACACAGAGTCTGAGGGGCAGACAGGGAGAAGACACAGTTTTACCTGACTAC
>novel_circ_0001981_junction_seq
AGAAGACACAGTTTTACCTGACTACGTGGTCTCTGGAGTGTCTTCACATT
>novel_circ_0001982
GCCCAGGACCTGAATGTGATTGAGGAGGTGATCCGCATGATGCTGGAAATCATCAACTCTTGCCTGTGTAACTCTCTACACCACAACCCCAACCTGGTGTATGCGCTGCTCTACAAGAGGGAGCTCTTTGAGCAGTTCAGGATGCACCCGTCTTTCCAGGACATCATGCAGAACCTGGACACGGTGATCGGCTTCTTCAGTCAGCGCCTGGAGCAGGCTGGAAGTGACCTGTCAGTTGAGAGGGTTCAGGAGGTCATCATGAAAGGAGCCCAGGCCCTGCCCAAGGACAGACTGAAG
>novel_circ_0001982_junction_seq
GGCCCTGCCCAAGGACAGACTGAAGGCCCAGGACCTGAATGTGATTGAGG
>novel_circ_0001985
AGGTGTAGGTTGGGATGTGCAACCAGATAAGTTGGACTTCAGCCATTTCCACAGGAAACACTTAAGAGGGACACCAAAGCACCTGCCACACATTGACAGAGAGGGGGTGAACAAAAACAAGTTTGAAGAAGATGATGGTGTAGATTTGAATGACATAGAGAGGTTCCTACCTAATCTGCGCTCT
>novel_circ_0001985_junction_seq
GAGGTTCCTACCTAATCTGCGCTCTAGGTGTAGGTTGGGATGTGCAACCA
>novel_circ_0005223
TAAAAGTATTCTGGAGGAGTACTGTGAGATCAGCAGTCTTCTGACGGAGGAGATAGTGAAAGTCCATCAGGAGATTTCAGCAGCTGTTCAGCAGATTGATCCACTGGCTGAGTACCAGCACTTCATCGACGCTTACAGGTCTCCTGAGACTCTGGAGGCGATTGTGGAGTTCGACACATCCCTATTGGACGAGACAGACAACCTGCCAGCCAATGAGATCCTGTGGAACACACTGACGGCCGACAGCCTGCAGGCCAT
>novel_circ_0005223_junction_seq
TGACGGCCGACAGCCTGCAGGCCATTAAAAGTATTCTGGAGGAGTACTGT
>novel_circ_0005224
GGCGTTACAGCTCAGAGAGTGATGTGTGGAGCTACGGGATCCTACTGTGGGAAACATTTAGTCTTGGGATGTGTCCTTATCCGGGGATGACGAATCAGCAGGCCCGAGAGCAGGTGGAGAAAG
>novel_circ_0005224_junction_seq
CAGGCCCGAGAGCAGGTGGAGAAAGGGCGTTACAGCTCAGAGAGTGATGT
>novel_circ_0005226
GAAGCTCTGCGTAGGATTATCAGCACATTAGCCAGTAAAAATGAAGATCTCCAAAGCTTCCTGGAAACACTCAACACCACATTGACAGGACTGCAGGAGGAGTCATGTAAAGTGATGTCCGACCTGGAGGTGGAGCTTGGTGAGCTAAGCGCTGCACTGGAAGAGAAGGGGGCAGAGCTCCGTGATGTCATTCAAGAGGAAAAGCAGAGGAAGGAGGCGGAGCTTCAGGTCTGAAGTTTGACTCTCGCTTCGTCGTCGTGCGAGTCCGAGCAAAAAACAAAATGGCTGCAGGAGAGTTTTCTGAGCCCATCACCATGGAAACCAGAG
>novel_circ_0005226_junction_seq
GAGCCCATCACCATGGAAACCAGAGGAAGCTCTGCGTAGGATTATCAGCA
>novel_circ_0000015
GCCCAATGTGTGTGTGGAGAGGGAGATGACGCTGGTCGCCCAGAGGCAGCCGTGCGTTCAGGCCTTCACACGCATGGTTAAAGTGTGGAAGCAAGGCTGTGTGGGACAGTCATGGTGCATGGGATACGAGAGGAGGACAGCATACTACACGGCATACAGACAAGTGTACAGACAGGATTATCGCACTGTGTACAAGTGCTGCCCTGGATGGTCTCAGCTTAACGGAGAAGCCGGGTGTCTGTATCCGGTGTGTAGCTATGGTGTGTGCTTCAATGGGGGCCAGTGTCAGGAGGGATCCACCCAGCTTTGTGACTGTCCTGCAGGGTTCAACGGGCCCAGCTGCCAGTATG
>novel_circ_0000015_junction_seq
TTCAACGGGCCCAGCTGCCAGTATGGCCCAATGTGTGTGTGGAGAGGGAG
>novel_circ_0000016
GCCCAATGTGTGTGTGGAGAGGGAGATGACGCTGGTCGCCCAGAGGCAGCCGTGCGTTCAGGCCTTCACACGCATGGTTAAAGTGTGGAAGCAAGGCTGTGTGGGACAGTCATGGTGCATGGGATACGAGAGGAGGACAGCATACTACACGGCATACAGACAAGTGTACAGACAGGATTATCGCACTGTGTACAAGTGCTGCCCTGGATGGTCTCAGCTTAACGGAGAAGCCGGGTGTCTGTATC
>novel_circ_0000016_junction_seq
AACGGAGAAGCCGGGTGTCTGTATCGCCCAATGTGTGTGTGGAGAGGGAG
>novel_circ_0000021
GCGACAGTAACCCCAAGGAGAGTAGCCCTTTCATTAACAGCAGTGATGCTGCTGCAGAGAAGAGCCAGCAGTATGACGGCAAGAACATGGCCTTGTTTGAGGAGGAGATGGACACCAGCCCCATGGTGTCGTCTCTTCTCAGCAGCCTGGCCAACTACTCCAACCTGCCCCAAGGTAGCAAGGAGCACGAGGAGGCCGAGAACAACGAGGCTGAGCCGTCACGCAAGAAACCTGTCAAG
>novel_circ_0000021_junction_seq
GCCGTCACGCAAGAAACCTGTCAAGGCGACAGTAACCCCAAGGAGAGTAG
>novel_circ_0000022
GAGGAGATGGACACCAGCCCCATGGTGTCGTCTCTTCTCAGCAGCCTGGCCAACTACTCCAACCTGCCCCAAGGTAGCAAGGAGCACGAGGAGGCCGAGAACAACGAGGCTGAGCCGTCACGCAAGAAACCTGTCAAGGCCCCTCAGCTTGGCACTCTGATGGGCGTCTTTATGCCGTGCATCCAGAACATCTTCGGTGTGATCCTCTTCCTCAGGATGACCTGGTTGGTGGGAATCGGAGGTGTCATTGGGACTTTTGTCATCGTCTTTATGTGCTGTACCACA
>novel_circ_0000022_junction_seq
CATCGTCTTTATGTGCTGTACCACAGAGGAGATGGACACCAGCCCCATGG
>novel_circ_0000024
GTTTCAGGTCCACAACAACACAGATGCCTCCCTGGATGATCTCAGTGACTGCTCGTCTGACTCCATGGAGGTCTGCTGTGATGAAATAA
>novel_circ_0000024_junction_seq
ATGGAGGTCTGCTGTGATGAAATAAGTTTCAGGTCCACAACAACACAGAT
>novel_circ_0000025
ACCCCGAATCCCAGAGGAAACGGACCATGCAGAATGTCCTTGACCTTCGCCAGAACTTGGAGGATACAATGTCGAGTCTGCGGGGCTCCCAGCTCAGCCACAGCTGTCTGGACAGCAGTAACGTGGCCTACGACAGTGATGAGACAAATGCTCGCAGCAAAAAAAAACCGCTCTTCACCTCTCTCCTGGCGCCACGGCCAGTCCAGTCCCCGTCTTCAAGCAGGCGATGCCCCGTCCTCCACGGGTGGAGGATACCAGGATAGTAAGACTGGCTCCCAGTATACAGCTCACACAATGCCAGCTCGCTGTTCCAGCCGCCTCAGCAGCACATCTCGCATTGAGCTGATCGAAGGCTTGGATGTGGATGACCCAGACCTCAAGTCTGGTTACCTGAGTGAC…
>novel_circ_0000025_junction_seq
ATGATGATGACAACCTGGCTAATGGACCCCGAATCCCAGAGGAAACGGAC
>novel_circ_0000027
GGGGTGTGTGCATCTCCCAGTCAGTCAAGATTCCTCGGGAGCCCAAGCAGGGAGAGTTTGACAAGGTCATCCGGCGCCTCAAGGAAAACCCAAACGCAAGAGTTGTCATAATTTTCGCCAACGAAGATGATATCAAATCAGGAGCGAATAGGGAAGGACTCCCATTATGAGCAGGAGGGAAAAGTGCAGTTTGTTATTGATGCTGTTTATGCAATGGCTCATGCCCTGCACAACATGCACCAGGAGCTCTGCCCAGGAAAAGTGGGTCTCTGTGCAAAAATGGATCCTATCAATGGCACCCATCTGCTGAAGCACATCCGCCGCCTTAACTTCGCAG
>novel_circ_0000027_junction_seq
CACATCCGCCGCCTTAACTTCGCAGGGGGTGTGTGCATCTCCCAGTCAGT
>novel_circ_0000029
GGGGTGTGTGCATCTCCCAGTCAGTCAAGATTCCTCGGGAGCCCAAGCAGGGAGAGTTTGACAAGGTCATCCGGCGCCTCAAGGAAAACCCAAACGCAAGAGTTGTCATAATTTTCGCCAACGAAGATGATATCAAACGGCTACTCCATGCAGCTAAAAAGGCTAACCAGACCGGCCATTTTATCTGGGTGGGTTCAGACAGCTGGGGCTCAAAGATCTCTCCAGTTGTGCACCAAGAGGAGATGGCAGAGGGAGCAGTCACCATCCTGCCCAAGCGCCAGTCCATCAAAGGGTTTGATCGTTACTTCATCAGTCGAACGCTGGAAAACAACAGAAGGAATATCTGGTTTGCTGAGTTCTGGGAGAATAACTTCAACTGCAAACTCAGCCGTCACGCCG…
>novel_circ_0000029_junction_seq
GGGTCCGGGCTCAAAAAGTGCACAAGGGGTGTGTGCATCTCCCAGTCAGT
>novel_circ_0000033
GTCCTGGATCACTATGAGAGGGAAGGCTTCAACTTCCTGTCCAAGGTTTTTAATTCTTCCCACTCCTTCCTGGAAGACCTGACAGGGCTGACGCTGTTGCACCAGGAGACACAGGCAGCAGAG
>novel_circ_0000033_junction_seq
GCACCAGGAGACACAGGCAGCAGAGGTCCTGGATCACTATGAGAGGGAAG
>novel_circ_0000034
CTAGTGGTGAATGCTGCTCTGGGCTTTGACACATTTGTTGTTATGCGCCATGGCCTGAAGAAGCCCCCCATCAGTCAGAGTATGTCTGCTGCAGCGGACTCCTCCTCTTCTTGTTCTTCTGCTTCCTCTTCGTCCTCCACGCCAGCTGGCTCTGTGCCCTCCATCCCAGGATCCTCTCTGTTCTCCAACATCCCAGGGCACAAGCTGGGATGCTACTTCTGCAATGATGTTGTTGCACCCGGAGATTCGACCAGGGATCGGACTCTGGATCAGCAGTGCACAGTCAGTAGACCAGGCCTTGCCATGATTGCTGGAGCCCTGGCTGTAGAGATGATGGTGTCCATTCTGCAGCACAGTGAAGGAGGCTACGCAGTTGCCAGCAGCAGTGACGACCGAATG…
>novel_circ_0000034_junction_seq
CAAATGCACTGCCTGTTCACCCATTCTAGTGGTGAATGCTGCTCTGGGCT
>novel_circ_0000035
ACCTCGGGGTGCTCGGGGATGTATTGCTGATCCCCATCTTCCATCCTGCTTCGGTCTGTGGAGACGTTTCTGTGTGAGAGAGATGAGAGGAGCTTTCTGCTGAGCTGGACTGCGTGAGCGGTGCCTCGAAGAGCTTTGTGCTTTAGTGTAGGCAGCATTGTTGTGAAGAAGTTTACAGCTAGGATGAAGGGTGAAATCCAATACAGCCAAGCTCTTTGAACACCCTCTTGAGGAACAATCGACTAGAGCATCATACAGTTTGTCAGCTTACAG
>novel_circ_0000035_junction_seq
CATCATACAGTTTGTCAGCTTACAGACCTCGGGGTGCTCGGGGATGTATT
>novel_circ_0000043
AGACACTCATGGACTCCACTACCGCCACAGCCGAGCTGGGCTGGACAGTCTACCCCGTGTCAGGGTCCAGTGACAACAGT
>novel_circ_0000043_junction_seq
CGTGTCAGGGTCCAGTGACAACAGTAGACACTCATGGACTCCACTACCGC
>novel_circ_0000045
CTTGTCCATCAGGGTTTTTCAAACCGACTCAAGGAGATGAGGCCTGTTTGCAGTGTCCCATCAACAGTCGTACCACCAGTGAAGGCGCCATTAACTGCATTTGCCGCAACGGATACTATCGCACAGACTCGGATCCCCTCCGGATGCCATGCACAA
>novel_circ_0000045_junction_seq
GATCCCCTCCGGATGCCATGCACAACTTGTCCATCAGGGTTTTTCAAACC
>novel_circ_0000047
GATATTTGACAGTTACCATAGAGCCCCTGCCTCCTGTTGTTGTGGGAGAGACTGTTACTCTCAAGTGTAACTTCAAAACTGACGGAAGGCTTCGAGAGATAGTTTGGTACAGGGTCACAGATGGAGGTACCATCAAGCAGAAAATCTTCACCTATGATGCTATGTTTAATACCAATTACTCTCACATGGAGGACTACCGCAGACGTGAGGACCTTGTGTACCAGTCAACCGTCAGGCTCCCAGAGGTACGGATCTCAGACAATGGCCCTTACGAATGCCACGTGGGCATCTATGACCGGGCAACGAGGGAGAAGGTTGTCCTGGCTTCAGGGAACGTATTTCTTACTGTTATGT
>novel_circ_0000047_junction_seq
GGGAACGTATTTCTTACTGTTATGTGATATTTGACAGTTACCATAGAGCC
>novel_circ_0000053
GTCAGGGCGCCCTGTCAGTTTCATGGTGGTCTTCAACACTCCCAGCCCCCTTAGTAAAATCTCCTGGGTCAACCGTCTGCACTTGGCCAAGATTGCACTACGAGAGGAGAATTCACCAGGCTGGTTGTGTAGGGAGGATGAAGGGAAGACGATGACCCCGTTTCGTTGTCCACTGCTTGCCTGTCACATGCCTGTCTTTGCTGTGAAGTCACCAGAAAGAAAG
>novel_circ_0000053_junction_seq
TGCTGTGAAGTCACCAGAAAGAAAGGTCAGGGCGCCCTGTCAGTTTCATG
>novel_circ_0000054
GTCCTGGGGTTCAACGCTCGCCAGAGGAAAGCCTTCCTCAATGCAATCATGCGTTGGGGCATGCCTCCTCAGGATGCTTTCAACTCCCATTGGCTGGTTAGGGACCTGAGAGGGAAGAGTGAGCGCGAGTTCAGCCTTTTAGCCAGGGCGGGTTTGGTTGTTCCCAGATGTATGGCAGCAGCTTTGGTGGGGGATTCAGAGGACCCGGCGGACAGCCCATGGTCAACTATAGTCAGATGCCTCTGGGACCCTACGTCAGCG
>novel_circ_0000054_junction_seq
ATGCCTCTGGGACCCTACGTCAGCGGTCCTGGGGTTCAACGCTCGCCAGA
>novel_circ_0000055
GTCCTGGGGTTCAACGCTCGCCAGAGGAAAGCCTTCCTCAATGCAATCATGCGTTGGGGCATGCCTCCTCAGGATGCTTTCAACTCCCATTGGCTGGTTAGGGACCTGAGAGGGAAGAGTGAGCGCGAGTTCAGTGCTGAACCAGCTGGAGGAACTTCTGAGTGACATGAAAGCAGATGTGACACGACTGCCCAACATGCTGTCTAGGATCCCGCCGGTGTCGGCCCGCTTGCAGATGTCTGAGCGGAGCATCCTGAGCCGACTCACCAGCCGAGGCAACGAACCTCCGCAGCAGCAG
>novel_circ_0000055_junction_seq
AGGCAACGAACCTCCGCAGCAGCAGGTCCTGGGGTTCAACGCTCGCCAGA
>novel_circ_0001484
GTTTCATCTACACATGTGGCGGTACACTGAAAGGCCGGAATGGCAGTATAGAATCGCCAGGCTTTCCCTATGGCTACCCAAATGGGGCAAACTGTACCTGGGTCATTGTCGGAGAGGAAGGAAGTAGAATCCAGCTCATCTTCTTGTCATTTGCCATAGAAGAAGAATATGACTTCTTGTCCTTGTACGATGGGCATCCCCACCCTGCCAACTTCAGGACGAGGCTAACAGGCTTCCAGGTTCCTGCCCCAGTCACCAGTACAGGAAACGTCTTCTCTCTGAGATTGACCAGTGACTTTGCAGTCTCTGCGCATGGCTTCAAACTCAATTATGAAG
>novel_circ_0001484_junction_seq
CATGGCTTCAAACTCAATTATGAAGGTTTCATCTACACATGTGGCGGTAC
>novel_circ_0001489
ACTGCACAGTCTCAAAGGGGGACTGGGTGTGTTGTGGTGATGTGGGTGTATCGGCCTCAGAATGTGAAAAGATGGGATGCTGTTTTGATCATGGCGCAGCTGCTTGCCACTATCCAGTGAACGAGCCGCTGCCCCGGGCCTTTCCCTCACTCTCAAAATTACCTGTGCCATCAGTGTCTCCATCACCACCATTGAAAGCACGGA
>novel_circ_0001489_junction_seq
CCATCACCACCATTGAAAGCACGGAACTGCACAGTCTCAAAGGGGGACTG
>novel_circ_0001502
GTGTCAGCATGGGGAGGTTATGTGTTTATTATCAACCTGATTCCTCTGCATGTGTTTGTGCTGCTGCTGATGCAGCGCTACAGCAGAAGAGTTTACATCGCCTACAGCACTTTCTACATTGTGGGTCTCATACTGTCAATGCAGATCCCTTTCGTCGGGTTCCAGCCAATCAGGACCAGTGAGCACATGGCTGCTGCTGGTGTGTTTGCGCTTCTTCAAGCCTATGCTTTCCTGCAGTACCTGAAAGACAGGCTGACCAGACAGGAGTTCCAGACACTTTTCTTCCTCGGAGTCTCTCTTGCTGCCGGAGTCGTCTTCCTCACAGTGATCTATCTCACATACACAG
>novel_circ_0001502_junction_seq
ACAGTGATCTATCTCACATACACAGGTGTCAGCATGGGGAGGTTATGTGT
>novel_circ_0001516
GTATGACTACAAAGAGATGCTCCACAACTCCACCTTCTGTTTGGTGCCTCGCGGCAGACGACTGGGCTCCTTTCGTTTCCTCGAGGCGCTGCAGGCTGCGTGTGTGCCAGTGATGCTGAGTAACGGCTGGGAGCTGCCTTTCTCTGAGATCATCGACTGGAACACAGCCGCAGTCATTGGTGACGAGAGGCTCCTGCTGCAGATTCCAACCACAGTGCACTCCATCCACCAGGATAAGATCCTGTCCCTGAGACAGCAGACTCAGTTCCTCTGGGAGGCGTACTTCTCCTCTGTGGAAAAGATAGTGCTGACCACACTGGAG
>novel_circ_0001516_junction_seq
AAAGATAGTGCTGACCACACTGGAGGTATGACTACAAAGAGATGCTCCAC
>novel_circ_0001526
CGTGTCCCCCTGGATCCTACAAGATGTCGTCCAGGCAGCAGGAGTGTTTCCCCTGCCCAGACCACAGTGTCGCAGAGGAGGAAGGATCAGTGGTGTGTGTGTGTGAGGAGGACCACTTCAGAACGCCCTTGGATTCTCCCTCAGCACCATGCACACGGCCCCCATCTCCACCTAGAGACTTGGTCTACACCCTGAAGCAGTCCACGTTGATCTTGGAGTGGGCTGCGCCCTCCGACACAGGAGGCAGGGTGGATCTGACCTACAGCGTCGGGTGCCGGCGGTGTGCTGGGAAGCAGTGTGAGCCATGTGGGGCAAGTGTTGGCTTTGTGCCTCAGCAGGTCGGCCTGACGGAGAGAACGGTGACTGTGGTCAATCTTCTTCCCAACACCAACTACACGT…
>novel_circ_0001526_junction_seq
GTTAACGTGTCAACAAGCCTTCCTGCGTGTCCCCCTGGATCCTACAAGAT
>novel_circ_0001527
TGGTGCTGCTGAATTCTAAAGAGACTCAGGCAGAGCTAGGCTGGACGTCATATCCCCCCAATGGAGGCCCCCATCTCCACCTAGAGACTTGGTCTACACCCTGAAGCAGTCCACGTTGATCTTGGAGTGGGCTGCGCCCTCCGACACAGGAGGCAGGGTGGATCTGACCTACAGCGTCGGGTGCCGGCGGTGTGCTGGGAAGCAGTGTGAGCCATGTGGGGCAAGTGTTGGCTTTGTGCCTCAGCAGGTCGGCCTGACGGAGAGAACGGTGACTGTGGTCAATCTTCTTCCCAACACCAACTACACGTTTACAGTAGAAGCCTTAAATGGAGTGTCTGAGCTGCTGCCCAACAAGAGGTTCTACACCCAGGTTAACGTGTCAACAAGCCTTCCTG
>novel_circ_0001527_junction_seq
GTTAACGTGTCAACAAGCCTTCCTGTGGTGCTGCTGAATTCTAAAGAGAC
>novel_circ_0001528
TGGTGCTGCTGAATTCTAAAGAGACTCAGGCAGAGCTAGGCTGGACGTCATATCCCCCCAATGGACGTGTCCCCCTGGATCCTACAAGATGTCGTCCAGGCAGCAGGAGTGTTTCCCCTGCCCAGACCACAGTGTCGCAGAGGAGGAAGGATCAGTGGTGTGTGTGTGTGAGGAGGACCACTTCAGAACGCCCTTGGATTCTCCCTCAGCACCATGCACAC
>novel_circ_0001528_junction_seq
GATTCTCCCTCAGCACCATGCACACTGGTGCTGCTGAATTCTAAAGAGAC
>novel_circ_0001529
TGGTGCTGCTGAATTCTAAAGAGACTCAGGCAGAGCTAGGCTGGACGTCATATCCCCCCAATGGA
>novel_circ_0001529_junction_seq
CTGGACGTCATATCCCCCCAATGGATGGTGCTGCTGAATTCTAAAGAGAC
>novel_circ_0001543
TTTGTCCTGATCCTTGGACAGTGATTTGTTGTTTGAAAAGCCTGCTTCATCTTTTATCTCTACAAAAA
>novel_circ_0001543_junction_seq
GCTTCATCTTTTATCTCTACAAAAATTTGTCCTGATCCTTGGACAGTGAT
>novel_circ_0001544
GATGACAGTGATGGGATCCCGTGGTCGGAGGAGCGGGTGATGCGGAAGGTGCTTTACCTCTCCCTGAAGGAGTTTAGGAGTGCACAGAAACGGCAGCTGGATGGTGATGGAACCACAAACTCCAATGTGATAGCATGACCTGGCAGAGAAGGACAGATGACGGAATACCAGCAGAGAGAAGGATAGAAGCTGGGATAAAAGAAGATGAATGACAGAATCACACTTGCCAAAAGAGGACGGATTTAGGTTCCCTAGCCAATGGGCAGCTGAATGGCTCGGGGTCAAAGGGGAGCCACAAAGAAGATGGGTCCTTGCGCTCTCAGGGGTTGGATGGGAGCAATGAGTACTGTGAGGACAGTCCTGCAAAGAAGAG
>novel_circ_0001544_junction_seq
GTGAGGACAGTCCTGCAAAGAAGAGGATGACAGTGATGGGATCCCGTGGT
>novel_circ_0001545
TATGGGGCAGAGTTCCGCCGGTTCTCAGTGGACCGAGTCAAGCCTGGCAAATTTGAAGAGTTCTACAAACTCATTCTTCATATCCACCGCATCACTAATATAGAGGTGATGATTGGCTACGCCGACGTCCACGGTGACCTGCTGCCGATTAACAATGATGACAATTTCTGCAAGGCGGTGTCAACGGCTCATCCACTGCTCAGGATCTTTATCCAGAGACAAG
>novel_circ_0001545_junction_seq
CTCAGGATCTTTATCCAGAGACAAGTATGGGGCAGAGTTCCGCCGGTTCT
>novel_circ_0005721
CCTCTAGGTCTCAGCCAGCTTGTGAAGACTTTGACAGTAAACCTGAAGTTAAGAAGGTCCGAGGAGGAGTGGCTGCTAAGAAGCCTCCCTCCCCTCCCGAGGAACCTATGTCTCCCCCTCCCTCCAAGGACCAAGACAGTAATGCTAGTAAAAAGCCCCCCGGCAAAGGGAAGGCTGCTGCTGGCAGTCAACAGTGATTCCTCATGATGTGGACTCCAGTCTGGGCACCAACAGTGAAGAGCTGAAACCAGCTGTTTACTATGAGAGACTCGAGAGGCTCAAGATCCTCAGACAGAGACAAGGCCTAGAGAACACCTCCAGG
>novel_circ_0005721_junction_seq
ACAAGGCCTAGAGAACACCTCCAGGCCTCTAGGTCTCAGCCAGCTTGTGA
>novel_circ_0005724
GTGAGTCTGGTCTTGGGAAATCAACACTGATCAATTCTCTGTTCCTGACTGACCTGTACTCCAAGGACTACCCTGGGCCCTCCCAGCGCATCAAGAAGACTGTGCAGGTGGAGCAGTCTAAAGTCCTGATCAAGGAAGGCGGGGTCCAGCTGACACTCACCATTGTCGACACCCCAGGGTTTGGAGATGCAGTGGACAACAGCAACTGTTGGCAGCCAGTTATAAACTACATTGACAGTAAGTGTGAGGACTTCTTGAATGCAGAGTCGAGGGTGAACCGCAGATCCATGCCGGACAACAGAGTCCACTGCTGCCTATACTTCATTGCACCCTCTGGACATGG
>novel_circ_0005724_junction_seq
ACTTCATTGCACCCTCTGGACATGGGTGAGTCTGGTCTTGGGAAATCAAC
>novel_circ_0004482
ACCCTGTGGTGCTGGGCAGAGCGTTATGGCTCAGACACTGCAGATGGCGATCCCTAACTTTGGCAACAACGTCCTGGAGTGTCTGAACGAGCAGCGGCTGCAGGGACTCTACTGTGATGTGTCCGTGGTCGTCAAGGGACACGCCTTCAAG
>novel_circ_0004482_junction_seq
GGTCGTCAAGGGACACGCCTTCAAGACCCTGTGGTGCTGGGCAGAGCGTT
>novel_circ_0002700
GTCTTCATGACTTTGTCCTTTTTCGGCAAATGTTGAGGCCCAAGTTCAGCTTGTGCAACAACTGTTAGAGGTAAAAATCTCTATACCAACGAATATGTAGCTATTAAACTGGAACCAGTGAAGTCGAGGGCACCACAGTTGCATTTAGAGTACCGGTTTTACAAAACACTGGGAACTACAG
>novel_circ_0002700_junction_seq
TTTTACAAAACACTGGGAACTACAGGTCTTCATGACTTTGTCCTTTTTCG
>novel_circ_0000473
GAGATTGTGCTGGTGCTGTTCTTTGGCACAGAGTATGTGGTCCGGCTGTGGTCGGCAGGCTGTCGCAGCAAATATGCAGGCATCAAAGGACGTCTCCGCTTTATCCGGAAGCCCATATCAATCATAGATGTGATAGTGGTCATCGCCTCAATCATTGTGCTCGGGGTAGGGTCCAATGGCCAAGTGTTTGCCACATCTGCCATCAGTAAAGAAGGATCATGATAATGGCGCCTCCATCGAAATCCCCCGTGCCAACAGCTTAACTGATGAACTGGACTACATGAGTGAGGATATTTCCCTGCCTGTGGCGACGGAGAAAGCTCA
>novel_circ_0000473_junction_seq
TGCCTGTGGCGACGGAGAAAGCTCAGAGATTGTGCTGGTGCTGTTCTTTG
>novel_circ_0000489
ATGTGAACGATTGTGCTGGACAGCCATGTGAGAATGGTGGCACCTGCAGGGACCTGAATGGAGACTTCAAATGCCACTGCCCCTCCCCTTATGTGGGCAAACATTGCCATCTGCGTGTTTGTTGGGAATGTGGACAATGATGGCACCAAGACCAACCTGTTTGACCCCCCAATCATCGCCCAATACATCCGCATTGTCCCTGTGGTTTGCCGCAAGGCCTGCACCCTGCGCATGGAGCTGGTGGGCTGTGAACTCAACG
>novel_circ_0000489_junction_seq
GAGCTGGTGGGCTGTGAACTCAACGATGTGAACGATTGTGCTGGACAGCC
>novel_circ_0001558
GTCTGCCCCGTATTGACTTTCGTTCCATCACAGTCCCAGGCACCTCTCCATCAACCAGTCAGCGTGGAGCCATAACGCCACCACAACAGGCTTCGCAGCCACTGCAGCAGCAGCAGCAGCAGCAGCGGGCCACCCAAACTAGCAGCAGCAGCAGCAGCGTGCTACACAACCTTCCACGCCAATGGCCTTCCGGGGTTCCTCTCCTCAGGGGCTGGACGATCCTGCCTTACTTCAGCAGATGCTGCTATCCAATCCACACGAGCTTTCACTCCTGAAGGAGCGAAACCTGCCACTTGCTGAGGCCCTCCTGAGCGGAGACTTAG
>novel_circ_0001558_junction_seq
GAGGCCCTCCTGAGCGGAGACTTAGGTCTGCCCCGTATTGACTTTCGTTC
>novel_circ_0001561
ATGGAGGACGGAGAAGCTGAGAACCCGCTGGATATCTCATCCTCTTTGGAGCTGGAGTTTATGGACGATCCCAATTTTAAAAACAAGGTCAATTACTCGTCCAGTGCAGTCCAGATTCCTACAGACATATACAAAGGCTCCCCAGTCATCTTAAATGAATTAAACTGGACCCAAGCCCTGGAAAGGGTCTTCATCGAAAACCGTCGGGAGGACAGTTCTCTGCGCTGGCAGGTGTTTGGCAGTGCCACGGGAGTAACACGATACTACCCAGCCACTCCGTGGAGGGCACCCAACAAGATTGACCTGTACGACGTCCGCAGAAGACCATG
>novel_circ_0001561_junction_seq
TGTACGACGTCCGCAGAAGACCATGATGGAGGACGGAGAAGCTGAGAACC
>novel_circ_0001562
ATGATAGAGGACGTCTTGGGGGAAGGCCCTGCATTGGCTAGCCGCTTCAGTCAGTGGTTCTCCAGTAACTTGAGCCCCTCAGGTAGCCGGTCGAGTAGTCTGAGGTCCACTCCTCATGAAGAGCTAGAAAAACTAGCAGGGCTTGAACCACGCTGCACGTCCCCTAGCCGTGGCCCTGCCCCATACTTTACACCCATTCAGTCATCTGAGTGCAAAGAGAAGGTGGACATCCTGGAGCTGCTGCACAAGGCCAAAATAGACCTGAAGCCCCTTCTTTCCACCCTGTCAGTCAACAAAGCTCGGCTACGGGAAAGCACTAACTCTGGAGTGGTGCTATCACTGGAGGAGGTGGAGGGAGAGATGAAGGGAATGAAGCTGGGATCAGAACCACAGGTGCAA…
>novel_circ_0001562_junction_seq
TCACCCCAAAACCAACACAAACAATATGATAGAGGACGTCTTGGGGGAAG
>novel_circ_0001568
TGTTACTGTGTGGTGCCCACATGCAGAAATGACCACTGATCAGGATTTTCCTATGGATGCCCAGTCAGCCACAGCCGTGTTTGCTGCAAAGGGCACTGATGTAACTCCCAATAAAGACCAAGGAGTTATCAAGGTTGTGAAATGTCCAGGGTTAGATGGAGACCGACCAATGATTGGGGACACAGTGACTGTCCACTACACTGGAAAGCTGCTCACAGGGAAGACGTTTGACTGCACTCGAGAACGCAAAGAACCTTTTCACTTTAAAGTGGGCAAGGGACAAGTCCTCAGGGCGTGGGACATCAGCGTGCTGTCCATGCAGAGAGGAGAGGTTTGCATGTTTCTGTGTAAACCAGAGTATGCTTATGGACCTGTTGGAAATCCCAACAGAATTCCTCC…
>novel_circ_0001568_junction_seq
TCCAAACTCTACAGTAGTGTTTGAGTGTTACTGTGTGGTGCCCACATGCA
>novel_circ_0001569
TGTTACTGTGTGGTGCCCACATGCAGAAATGACCACTGATCAGGATTTTCCTATGGATGCCCAGTCAGCCACAGCCGTGTTTGCTGCAAAGGGCACTGATGTAACTCCCAATAAAGACCAAGGAGTTATCAAGGTTGTGAAATGTCCAGGGTTAGATGGAGACCGACCAATGATTGGGGACACAGTGACTGTCCACTACACTGGAAAGCTGCTCACAGGGAAGACGTTTGACTGCACTCGAGAACGCAAAGAACCTTTTCACTTTAAAGTGGGCAAGGGACAAGTCCTCAGGGCGTGGGACATCAGCGTGCTGTCCATGCAGAGAGGAGAGGTTTGCATGTTTCTGTGTAAACCAGAGTATGCTTATGGACCTGTTGGAAATCCCAACAGAATTCCTCC…
>novel_circ_0001569_junction_seq
GCTGTATACTTTACTTAAAACCAAATGTTACTGTGTGGTGCCCACATGCA
>novel_circ_0001572
ATGGAGCTCCTTGGTTTCGAAGGAGAGATTCTTACAGATGACAGCGGAATCATAAGAAGAATAAAGGTCAAAGGGGATGGTTACACTAATCCCAATGATGGAGCAAGTGTTGACG
>novel_circ_0001572_junction_seq
CCCAATGATGGAGCAAGTGTTGACGATGGAGCTCCTTGGTTTCGAAGGAG
>novel_circ_0001574
GTATGGTTTTGGAAGTGAAGGCAAACCAGAGTATAACATTGGACCAGACACAGACATTGTATATGAGGTTACGCTCAAAGACTTTAAAAAGGCTAAAGAATCCTGGGAAATGGACTTGAATGAAAAGCTGGAGCTGGCTGCTGGAGTAAAGCATAAGGGGAATCAGTATGTTAAG
>novel_circ_0001574_junction_seq
GCATAAGGGGAATCAGTATGTTAAGGTATGGTTTTGGAAGTGAAGGCAAA
>novel_circ_0001577
ATGCAGATCTACCTTTACAATTCAGATGACTTTGACAGCCTCAGCGCTGCCATCAAGGAAAGACGCATCATTGCTGCAATGGCAGTCTTCTTTGAG
>novel_circ_0001577_junction_seq
TGCTGCAATGGCAGTCTTCTTTGAGATGCAGATCTACCTTTACAATTCAG
>novel_circ_0001582
TTGCATCGGGTGGCCACCTTCACCGTGCTGGAGAAGGGCATCATGGGAACATAGGAATAATGAGGGCAAGGAGGGCAGCCGGTGACCCCTACTGGTCCTATTCAGGAAGCCATGGACCCCGAGGCTGGGCAGCCTTATTCCCAGAATGTGCTGCAAAGAACCAGTCACCTGTGGACATAGCAGATGAACATGCTCTGGTTTCGGAGGAGTACCAGGAGTTGGTGCTTGAAAAGTTCAACACCGAGTCCTCCAACCACACCACCATGAAAAACACTGGAAAGACAGTTGCTGTTCTCCTGAAGGATGACTACTTCGTAAGAGGTGCTGGACTGCCTGGCCGTTTTAAGGCTGAGAAGATGGAGTTTCACTGGGGCCAGAGTAATGGATCAGCAGGTTCTG…
>novel_circ_0001582_junction_seq
CAATGGCAGGAAGTTCCCTGTAGAGTTGCATCGGGTGGCCACCTTCACCG
>novel_circ_0006011
GTATGGGTGGCCAACTTTGAGCACTCTCGGCGCAACACGTGCTCTCTGTATGCCAGTCCCACTGGCCTCAGCCCCTACCTGCGCTTCGGCTGTCTGTCCTGTAGGGTGTTGTACTACAACCTCCGAGAACTCTACATGAAGCTCCGTAAGCGTTGCAATCCTCCTCTGTCCCTTTTTGGCCAGTTGTTATGGAGGGAGTTCTTCTACACCGCTGCCACCAACAACCCAAACTTTGACCGCATGGAGGGAAACCCCATCTGTGTCCAG
>novel_circ_0006011_junction_seq
GGAGGGAAACCCCATCTGTGTCCAGGTATGGGTGGCCAACTTTGAGCACT
>novel_circ_0006012
GTATGGGTGGCCAACTTTGAGCACTCTCGGCGCAACACGTGCTCTCTGTATGCCAGTCCCACTGGCCTCAGCCCCTACCTGCGCTTCGGCTGTCTGTCCTGTAGGGTGTTGTACTACAACCTCCGAGAACTCTACATGAAGGTGTTTGAGGAGCTGCTGCTGGATGCAGACTGGAGTGTAAATGCTGGCAGCTGGATGTGGCTATCCTGCAGTGCCTTCTTCCAGCAGTTCTTCCACTGCTACTGTCCTGTTGGCTTTGGAAGGAGAACCGACCCATCAGGAGACTATATCAG
>novel_circ_0006012_junction_seq
CCGACCCATCAGGAGACTATATCAGGTATGGGTGGCCAACTTTGAGCACT
>novel_circ_0006013
ATCCCATGGGACCAGAATCCAGAGGCATTGGCCAAGTGGGCTGAGGGTCGGACTGGTTTTCCCTGGATCGATGCCATTATGACCCAACTAAGACAGGAGGGCTGGATCCACCACCTAGCCCGACATGCCGTGGCCTGCTTCCTCACCAGAGGAGACCTGTGGATCACCTGGGAGAGTGGCATGAAGGTGTTTGAGGAGCTGCTGCTGGATGCAGACTGGAGTGTAAATGCTGGCAGCTGGATGTGGCTATCCTGCAGTGCCTTCTTCCAGCAGTTCTTCCACTGCTACTGTCCTGTTGGCTTTGGAAGGAGAACCGACCCATCAGGAGACTATATCAG
>novel_circ_0006013_junction_seq
CCGACCCATCAGGAGACTATATCAGATCCCATGGGACCAGAATCCAGAGG
>novel_circ_0004955
CCTAAAACATGGATAAGAACGACCTGGTGCAGAAAGCCAAGCTGGCAGAGCAGGCCGAGCGCTACGACGACATGGCAGCTGCCATGAAGGCCGTGACAGAGCAGGGCTCGGAGCTCAGCAACGAGGAGCGCAACCTGCTCTCTGTCGCCTACAAGAATGTGGTGGGGGCCCGTCGTTCATCCTGGCGTGTCATCTCCAGCATTGAGCAGAAGACGGAGGGGAACGAGAAGAAACAGCAGATGGCCCGCGATTACCGTGTGAAGATTGAGAAGGAACTCCAAGAAATCTGCCACGACGTGCTG
>novel_circ_0004955_junction_seq
CCAAGAAATCTGCCACGACGTGCTGCCTAAAACATGGATAAGAACGACCT
>novel_circ_0003031
GTCAATGGCATAAATGTAGAGCATTGCAGTCATGAGGAAGTCGTTCACCTCTTGCGTACTGCTGGAGATGAGGTCACCATCACTGTTCGGTATCTGCGAGAAGTCCCATCATTTCTAAAACTGCCTCTAGGCTCTCCCGGGCCGTCCATAGACCACAGCAGTGTGTCTTCTCCACTCTTTGACAGTGGCTTACATTTAAATGGAAACAACACAGCTCCATCACCCCCTTCGCCCTCAGCTAATGAACCAAAGTATGAGAAGCGCTGGCTGGATGCTGTCTCCTTGCCCTTGTTGATGGCCAGAGTCTCCAGATACAAAGCTGGCACAGATAGATTGAG
>novel_circ_0003031_junction_seq
ACAAAGCTGGCACAGATAGATTGAGGTCAATGGCATAAATGTAGAGCATT
>novel_circ_0003041
AGGTTGGATGTGCTGGCCAGTATCTACTCCATGTCGCCCCCTGATGTCCCTGTGTGGGACAGCACCAGTTGTGCCACAGATGTGCTGATGTTTGTCTACATGCCAGGCGGCCTGACAGTCCAAGTTTCTGTCAGAAGAGACCAGACAGCCGCTGACCTTCTCTCTGCAGCCTGCAAGATGTGTGCACTGCAGCTAATGCTGGTGAGCCCTTGTGTGTAGGACTGGAGAATGGGCAGTCCCACTGCACACACAGGACTGTTCAGCACAGCAAG
>novel_circ_0003041_junction_seq
ACACAGGACTGTTCAGCACAGCAAGAGGTTGGATGTGCTGGCCAGTATCT
>novel_circ_0003043
GATGAACTGGACCTGACGGATAAGAACAGAGAGGCCATGTTTGCCCTGGCCGATGAGAAGAAATGGCAAATCTATTGCAGCAAAAAGAAGGAGCAAGAGGACCCCAACAAGCTGGCCACCAGCTGGCCTGACTACTATATTGACCGCATCAACTCCATGGCTGCCATGCAGACCCTGTTTGCCTTTGATGAGGAGGAAATGGAAATGAGGAACAAGGTGGTGGAAGATCTGAAGACAGCACTTCGGACTCAGCCAATGAG
>novel_circ_0003043_junction_seq
CAGCACTTCGGACTCAGCCAATGAGGATGAACTGGACCTGACGGATAAGA
>novel_circ_0003044
ATCATGCCCCCTAGATAGCAGCCTTGTCCTCCTCTCACTCCCCCTCCCTGGCCTTTGGCCTATTCCTCTACCTTCCTGGTCCAGTGCCACCACTACCACCTGTGTCACACCACAGCCACAATGCCCCCTAGGAAGAGGACACGGCCGGGTTTGGGCTTCTTATGCTGCTTTAGCAGCACTGAGCCCCCGGAGATCAACTTGAAGGACAGCGTGCCCCTGCAGCTGCTGGAGTTCAGCGCCCCCATGCCGCCTGCTGAGGAGCTGCATGCGCGGTTCTCCGAACTGGTGATGCAGACCCTGTTTGCCTTTGATGAGGAGGAAATGGAAATGAGGAACAAGGTGGTGGAAGATCTGAAGACAGCACTTCGGACTCAGCCAATGAG
>novel_circ_0003044_junction_seq
CAGCACTTCGGACTCAGCCAATGAGATCATGCCCCCTAGATAGCAGCCTT
>novel_circ_0003046
ATCCACATCATTGACTTTGATGATGAGAATAACATCATTTCTAAGAATGTCCTTCTGCACCAAGTTGGAGAGATATGGCACATTGGAGCTAGTCCTGCAGATAAGGCAGTGCTTAGCACCTGCTATAACAAAACCAGTGACAGCAGGGTGGTGTCCTGTGCAGCAGTATGGCGGATGCCTTCTGATTGGGAGACAGGGAGCCATGAGTCACCTGATGACTCCACCCACAACCCCCAAACCCTAGAGCTGCTCTGTCACCTAGACGACAGCACCCATGGCAACACTACCTGTGTCCTGTGGGAGCCCATGGGGGATGGCAAGCGTGTGATTTCATTGGCTGATAACCACGCACTACTCTGGGATCTGCAGGAGAGCTCCACACAGGCCACG
>novel_circ_0003046_junction_seq
GCAGGAGAGCTCCACACAGGCCACGATCCACATCATTGACTTTGATGATG
>novel_circ_0003048
GCTCCATGGTGCCGTTCTCCATGCGGCTGCTGCATGCAGAGCTTCCCCAGTATCTGGCCAAGCCCCAGGAGGCTCTGGACCGCCTGCACAATCTCAAAACCGTCTGCCTTGCTATTCTGGAGAACTTGGAGAAAGGCTTGGCTGAGGATGGCAGTATGATCACCCTAACACAAGAGAACAGGCAAGCGTCTCTTAAGCTGTGGAGGTCTCGCCTAAGTCGGGTCATGTACTCCATGGCCAACTGTCTGCAGCTGATGAAG
>novel_circ_0003048_junction_seq
GGCCAACTGTCTGCAGCTGATGAAGGCTCCATGGTGCCGTTCTCCATGCG
>novel_circ_0003064
GATGTTTTGAACACCATCGTCCGCTCCTGCTCCCCTCGGTTCTTCTTCCTTGGCCTGCCAGGCTTCACCATGCTGATTGGCGATTTCATCACTGCTGCTGCCTCCGTTCTCAGCTCGGACTCCTCCGAGGCTCCGAGGGTGGAGGCTCAGACAGTCCTAGGCTCCCTTGTGTGTTTTCCCAACCTTTACCTCCAGATTCCTATACTTCAGCATGTGCCTGACTCTGACAACATCATTGTAGGCAATGAGGATATCAAAGATTATCTGATCAACATTCTTTTGGAAACTGCTACCAAGGAACACTGTGAAGGTGCAAG
>novel_circ_0003064_junction_seq
CCAAGGAACACTGTGAAGGTGCAAGGATGTTTTGAACACCATCGTCCGCT
>novel_circ_0003065
GATGTTTTGAACACCATCGTCCGCTCCTGCTCCCCTCGGTTCTTCTTCCTTGGCCTGCCAGGCTTCACCATGCTGATTGGCGATTTCATCACTGCTGCTGCCTCCGTTCTCAGCTCGGACTCCTCCGAGGCTCCGAGGGTGGAGGCTCAGACAGTCCTAGGCTCCCTTGTGTGTTTTCCCAACCTTTACCTCCAGATTCCTATACTTCAGCATGTGCCTGACTCTGACAACATCATTGTAGGCAATGAGGATATCAAAGATTATCTGATCAACATTCTTTTGGAAACTGCTACCAAGGAACACTGTGAAG
>novel_circ_0003065_junction_seq
ACTGCTACCAAGGAACACTGTGAAGGATGTTTTGAACACCATCGTCCGCT
>novel_circ_0003066
GATGTTTTGAACACCATCGTCCGCTCCTGCTCCCCTCGGTTCTTCTTCCTTGGCCTGCCAGGCTTCACCATGCTGATTGGCGATTTCATCACTGCTGCTGCCTCCGTTCTCAGCTCGGACTCCTCCGAGGCTCCGAGGGTGGAGGCTCAGACAGTCCTAGGCTCCCTTGTGTGTTTTCCCAACCTTTACCTCCAGATTCCTATACTTCAGCATGTGCCTGACTCTGACAACATCATTGTAGGCAATGAGGATATCAAA
>novel_circ_0003066_junction_seq
CATTGTAGGCAATGAGGATATCAAAGATGTTTTGAACACCATCGTCCGCT
>novel_circ_0005814
GCTACATTGAGGCTGTGGTTATCCCTGCAGGAGCCAGGAGGATCACAGTTTTGGAGGACAAGCCTTCACCTAGCTTTCTGGCCCTGAAAGATTCCAGTAAGAGGTCCATCAACAGCGACTGGAAGATTGAGCTTCCAGGAGAGTTTGAGATGGCCGGGACCACGGTGCACTATGTTAGAAGGGGAATGTGGGAGAAGATGTCTGTCAAGGGGCCCACTAAGTTACCCTTGCACTTGATGGTACTGCTCTTTCATGATCAAAGTTATGGGATCCATTATGAGTACACAGTGTCTCTGAACACAACTCGGCACAAGAACAGTGAGGAGCAGAAGGAACTAGAGTATCTCTACATCTGGACACACAGCAGCTGGCAGGACTGTACTGTCCAATGTGGAGGAG
>novel_circ_0005814_junction_seq
GACTGTACTGTCCAATGTGGAGGAGGCTACATTGAGGCTGTGGTTATCCC
>novel_circ_0001998
AACCCAAACTTGAAGAGCAATGGAAGAAAATGTCAGGACTCACTTTGTGTGAAGAAAGGAGCCAGTGACAATGGAGCCAGCAACCAGCAGGTGAAAATCATATTGGAACATGGTACCTGACACGGGTGGATGAGAAACACCGCAGGGAATATGCCCGCACACCTCTGGACCACCACCGGCCTGCAGAGCCAGAACTTGTTCGCTCCAGCACTGCCACAGAACACATCCCCAGTCCAGCCAAGAAAATGCCTCGCATCCCTACAGTCACCACCGGGCCTAAGGCTGCTGTCAGCAACTGAGAGCTCGGCTGACCTCTGAGAG
>novel_circ_0001998_junction_seq
TGAGAGCTCGGCTGACCTCTGAGAGAACCCAAACTTGAAGAGCAATGGAA
>novel_circ_0002001
TCTCTTTCAGAATAAAGGCTGTAGGCAGCTGCTGTCCACTGAGCAGTTTGATCTTCAGGAGAAGAAGAAAAAGAACAGGAAAAAGAGCTGAAGAGAAGCTCCAGTCTTCAGATAGCCACTGAGCTTCAGGCCTCTGTCACTGAGTGTTTGGTCCAATCAGAGAGATTAGTGTTCCAGGAGGAGGCACTGAGCGCACTTCGTAACCTCCTGACCCAAGACGTGCAGAGGTACCAGGAAGAGGCCCAGAGACTGACCCGTTTCACACACGGTACCTGGACAATCCCACAGGCCAGACAGAGGGGGTATCCTTAACCAACAGACAGTGTGACCGCAGCATGCAGGAAAACACCGAGACTGAACAAGACAACAGCATG
>novel_circ_0002001_junction_seq
CGAGACTGAACAAGACAACAGCATGTCTCTTTCAGAATAAAGGCTGTAGG
>novel_circ_0002004
CCAGGGAGAAGAAATCCAGAGTTGACCATCTGACTGGGCAAGAGGGCTGTCAATCAAACATTGGTTTACATCAGGTGTGACTTGGGCGGAGGTGCAGAGCAGCAATCATGGTGGCCCTGTCACTAAAGATCAGCGTGGGGAACGTGGTGAAGACCATGCAGTTTGAGCCCTCCACCGTGGTGTACGACGCATGCCGCATCATTAGGGAGAGAGTTCCTGAGGCACAGCTCGGCCAGC
>novel_circ_0002004_junction_seq
GTTCCTGAGGCACAGCTCGGCCAGCCCAGGGAGAAGAAATCCAGAGTTGA
>novel_circ_0002024
TGAACATGACTTGGGTGAGGATGACATCTATGACTGTGTGCCATGTGAGGACGATGGGGATGACATCTATGAGGACATCATTAAGGTGGAAGTACGACAACCCATGAAAATGGGTATGACAGAAGATGACAAGAGAAATTGCTGCTTAGTGGAGATCCAGGAGACCGAAGCAAAGTACTACAAGACTTTAGAGGACATTGAGAAGGATGTAATCAAAGTCCACTTTGCCCTCCTGCGAGCCATCGACCTGAATATAGTCAGTGGAGGAAGTGGCTTGGGAAAGATCTTCCTTGACTTCAAAGAAAG
>novel_circ_0002024_junction_seq
AGATCTTCCTTGACTTCAAAGAAAGTGAACATGACTTGGGTGAGGATGAC
>novel_circ_0002040
GTACTAAAACAGAATGTGAGGCCAGCCAGTTTCGGTGTGGAAACGGTCGTTGTATCCTGTCCGTGTGGCAGTGTGACGGCGATGAGGACTGCACTGATGGAAGCGACGAGAACTCCTGTGTGAAAAAAACGTGTGCAGAGGTGGACTTTGTGTGTCAAAATGGCCAGTGTGTCCCGCAGCGGTGGCACTGTGATGGGGAGCCGGACTGCGAGGACGGGTCTGACGAGAGCATAGAAATCTGCC
>novel_circ_0002040_junction_seq
TCTGACGAGAGCATAGAAATCTGCCGTACTAAAACAGAATGTGAGGCCAG
>novel_circ_0002754
GTTTCTCCCTGACTATATCACTGGGGATTTTGATTCCATCGATGCCGAGGTCAAAGCTTTCTATGCAGCCAAGGGGTGTAAGGTGATAGAAACAGCTGACCAGGATCTGACAGACTTTACCAAGTGTCTTGAAGTCATGCTGAAGGAGATTGAGAAAAAGGAGTTGCAGGTGGATGCCATAGTGACTCTGGGTGGCCTGGCAGGCAGATTTGACCAGACCATGGCATCTATTGAGACACTCCATCACGCTTTGTCCATGACGCAACTGCCCCTGCTGATCATACAGGGAACTAGCCTGGCATTTCTCCTCAGATCTGGCAGCCACAGACTGAGGGTGAACACAGGCTTGGAGGGAGACTGGTGCGGTCTCATTCCAGTGGGTGGACCGTGCCAAACAAT…
>novel_circ_0002754_junction_seq
ACCACTGGACTCAAATGGAATTTGAGTTTCTCCCTGACTATATCACTGGG
>novel_circ_0002774
GACCGGCTCTTCTTTCCCAGAGTTCCTTGCAGCTCAACTCCACCCCAGAGGCTTCGCTTCAGTACTCTGCAAGCTACCATAGCAACCAGACCCTCGCCCTTAGCGACAGCATCTCCGCAGCAACTCCTCAGCGCAGCGGGCAGGTTGGAGGAGCCGTGCACAGCTACAACCAGGCTCTCGTGGCTCCTACAGTAATCAGCACAGTCAGGAGCCCCTTCGTCCTTTGGGTTCCCCAGAGCACCACATAGATCCCATCTATGAAGAACGTGTCTACCACAACAAGGGCCCAATGAGGAGCCTTAGCCAGAGCCAAGGGCCAGACACAGGTCCTTATCGCAACAACACCG
>novel_circ_0002774_junction_seq
ACAGGTCCTTATCGCAACAACACCGGACCGGCTCTTCTTTCCCAGAGTTC
>novel_circ_0002780
AGAGTTTGGGTGGAGAGATCCGGAGCTGCCAGAGGTGATTCAGATGTTACAGCACCAGTTCCCGTCGGTTCAGTCCAATGCAGCAGCCTACCTACAGCATCTCTGCTTTGGAGACAACAAGATCAAAGCTGAGATCCGTAGACAGGGAGGCATTCAGCTGCTGGTCGACCTACTGGACCACAGGATGAGCGAGGTTCACCGCAGTGCCTGCGGAGCCCTGAGGAATCTGGTGTATGGCAAGGCCAATGATGAGAACAAAGTGGCCCTGAAGAACTGTGGGGGGATTCCTGCCTTGGTCCGCCTGCTGAGAAAGAGTGGAGATGTGGAAATTAGAGAGCTGGTCACAG
>novel_circ_0002780_junction_seq
GTGGAAATTAGAGAGCTGGTCACAGAGAGTTTGGGTGGAGAGATCCGGAG
>novel_circ_0006116
GGCTTTTACTTCTCCCGTGACGATGTGGCCCTCCCAGGCTTTGCCCATTATTTCAAGGAGTGCAGTGATGAGGAGAGGGAGCACGCTGAGAAGCTGCTGTCCTTCCAGAACAAGAGAGGAGGACGCATCTTTCTCCAGGATATTAAG
>novel_circ_0006116_junction_seq
ACGCATCTTTCTCCAGGATATTAAGGGCTTTTACTTCTCCCGTGACGATG
>novel_circ_0006135
GAACAGTGATGTACCAGGTGGGAAGTTCTCTTCCAGTAGCCATTTCTGTCTCACTTGTCCTGATTATAATCATCTTAGCTGCAGTGCTCATCTATAGGAAAAGGAAGACCACTGACAACTCGGTGAAACCACCACCTCGGCCAGAGAAAAGGAAGTCATTCTGGGACAGATTTTCAAGAAACCAGAACAACAGTGCAGACTTCAGTGTTGGCTATTTAAGCAGCACCACCACTGTCCATTAAGACGCCTCAAAGCAACGCTTTCCATCCCCAAAGGACTGAGTTTTCCAAAACCAGCTCTTCCTTACTTTTTCAAATGACATTGCATTGTAACTCATTTAGTTGTACATGATCTTCTTCCTTTTGTATTTGTGTGTGATCCAGTAACCGAAGAACTCCT…
>novel_circ_0006135_junction_seq
CAGGACACAGGGCACTACTGCACCGGAACAGTGATGTACCAGGTGGGAAG
>novel_circ_0000680
GCATGACAGGCTGGGCCAGGGGCTCTGAGGGCAGTTCAGAGGATCTGTGCCTGACCCACGACTAAGGACAGAGAGGAATACGTTGTCTGAGCAGAATGACTCAGCAAGAGGGGGGACCCCCAAATAGCAAGTGAAGAGAAGTGAGGATGGGTGCCAATGGATCCAGCTATCCACACTCATGCTCCCCACGCATCGGGGGGAATGCACAGGCACAGCAGACATTTATAG
>novel_circ_0000680_junction_seq
GCACAGGCACAGCAGACATTTATAGGCATGACAGGCTGGGCCAGGGGCTC
>novel_circ_0000682
CTGGACCTCAGCCAGCCTCTGGAGGAGCAGGGGCCCCTTGACGTCATCATCCACAAACTGACTGACCTCATCCTGGAGGCTGACCAGAACGATTCACAAGCGGTGTTGCTAGTGCAGAGAGTGCAGGACTACATTGATGCCCATCCTGAGACCATTGTCCTGGACCCTCTTCCAGCCATCCGGACCCTGCTGGACCGCTGCAAGTCCTACCAGCTCATCCACAGGATAGAGAGCTGTATGAAAG
>novel_circ_0000682_junction_seq
CACAGGATAGAGAGCTGTATGAAAGCTGGACCTCAGCCAGCCTCTGGAGG
>novel_circ_0000684
CTGGACCTCAGCCAGCCTCTGGAGGAGCAGGGGCCCCTTGACGTCATCATCCACAAACTGACTGACCTCATCCTGGAGGCTGACCAGAACGATTCACAAGCGGTGTTGCTAGTGCAGAGAGTGCAGGACTACATTGATGCCCATCCTGAGACCATTGTCCTGGACCCTCTTCCAGCCATCCGGACCCTGCTGGACCGCTGCAAGTCCTACCAGCTCATCCACAGGATAGAGAGCTGTATGAAAGTACCACTGACTCCTCTGCACAGACTGAGTGGGGAGAAGCGGTGGCTGGGCATTTGAACACTACTCCACTGATCCCGGGCTGCTATGTGACTGTGGTCAACCGGCAGCAGACGACACGAGTCCAAACATGA
>novel_circ_0000684_junction_seq
GCAGACGACACGAGTCCAAACATGACTGGACCTCAGCCAGCCTCTGGAGG
>novel_circ_0000687
TGTATAACCTGACACACAACATTGATGTGGAGAACACCAAGCTGAAGATGGAGCAGTACCAGAGGGAGAACAGAGACATCATCCAGAGGAACAAGGCTAAACTTCATCAGACGGTGTCTCTCCAGCCTGTACCCAAGATAGAGGAAGCTTTATACCACTACAAGCCCCTTCATGTCTTAACCTACGGACCCCCAGTGCCTGAACTGGAGCAGCTGGGCCGACTCGG
>novel_circ_0000687_junction_seq
AACTGGAGCAGCTGGGCCGACTCGGTGTATAACCTGACACACAACATTGA
>novel_circ_0000690
CTGGATACCGAATCACAAGATGGAGACCATTCTTCCCACGGATGTATTAAGGGAAAAAGGAGATTTTTCAATCTGTATT
>novel_circ_0000690_junction_seq
AAAAGGAGATTTTTCAATCTGTATTCTGGATACCGAATCACAAGATGGAG
>novel_circ_0000708
GTATGAGGCAGCAGGAGGACCATGGTACTCAGTATCGTTCAGCCATTTACACATCCAGTCCCGCTCAACAGCAGCTTGCACTGAACAGCAGAGAGGCCTTCCAGCAG
>novel_circ_0000708_junction_seq
GAACAGCAGAGAGGCCTTCCAGCAGGTATGAGGCAGCAGGAGGACCATGG
>novel_circ_0000712
TATAACTTTGTGGGGAGAATCCTTGGCCCTCGGGGACTCACAGCCAAACAGTTGGAAGCAGAGACAGGATGCAAAATCATGGTGCGAGGCAAGAGCTCCATGAGAGACAAGAAGAAGGAGGAACAGAACAGAGGGAAACCAAACTGGGAACACCTAAATGAAGACCTTCATGTCCTGATCACAGTGGAAGATACACAAGCCAGAGCTGAGATCAAGATGAGGAGAGCAGTAGAGGAGGTCAAGAAGCTCCTCGTACCTGCT
>novel_circ_0000712_junction_seq
GGTCAAGAAGCTCCTCGTACCTGCTTATAACTTTGTGGGGAGAATCCTTG
>novel_circ_0000713
AGATCAACAGAGTGCGTAAAGACATGTACAGCGACACAGTGAATGGCCTTGTGGACAGACACCCGCTAGAGCTGCCTGAGCCTATTGGACCCATCGTCCACCTGCAGGAAAAGCTGTTTGTGCCTGTCAAAGAGTACCCTGATTATAACTTTGTGGGGAGAATCCTTGGCCCTCGGGGACTCACAGCCAAACAGTTGGAAGCAGAGACAGGATGCAAAATCATGGTGCGAGGCAAGAGCTCCATGAGAGACAAGAAGAAGGAGGAACAGAACAGAGGGAAACCAAACTGGGAACACCTAAATGAAGACCTTCATGTCCTGATCACAGTGGAAGATACACAAGCCAGAGCTGAGATCAAGATGAGGAGAGCAGTAGAGGAGGTCAAGAAGCTCCTCGTAC…
>novel_circ_0000713_junction_seq
GGTCAAGAAGCTCCTCGTACCTGCTAGATCAACAGAGTGCGTAAAGACAT
>novel_circ_0000714
AGATCAACAGAGTGCGTAAAGACATGTACAGCGACACAGTGAATGGCCTTGTGGACAGACACCCGCTAGAGCTGCCTGAGCCTATTGGACCCATCGTCCACCTGCAGGAAAAGCTGTTTGTGCCTGTCAAAGAGTACCCTGATTATAACTTTGTGGGGAGAATCCTTGGCCCTCGGGGACTCACAGCCAAACAGTTGGAAGCAGAGACAGGATGCAAAATCATGGTGCGAGGCAAGAGCTCCATGAGAGACAAGAAGAAG
>novel_circ_0000714_junction_seq
GAGCTCCATGAGAGACAAGAAGAAGAGATCAACAGAGTGCGTAAAGACAT
>novel_circ_0000716
GTGGCGTTTGAGAAGCTGGACTACCACCACCTCCTGCCTCTGTTCTTTGATGGCTTATGTGAGACTGCTCACCCATACGAGTTCTTAGCCCGCCAGGGAGTCCATGACTTGTTGAAGAACGGTGGCCCAAAGATCCAGCCTGTCGTTCCCCAGCTCATCATCCCCATCAAGAATGCCCTGAATACAAGAAATCGTCAGGTGATCTGCACCACGCTGAAAGTCCTGCAGCATCTGGTGATGTCTGGAGACATGGTGGGAGAGGCCCTGGTGCCCTACTACAGACAGATCCTCCCTATTCTCAACATCTTCAAGAACATGAACA
>novel_circ_0000716_junction_seq
CTCAACATCTTCAAGAACATGAACAGTGGCGTTTGAGAAGCTGGACTACC
>novel_circ_0005337
GTTTGGTCAAGCTCGGAGTCCACTGTGTAACGTGCCAGAAAGTCGCCATAAAGATCGTCAACCGTGAGAAACTCAGCGAGTCAGTACTAATGAAGGTACCTTGTGCTAGAACATGTGTCTGGTGGCGAGCTGTTTGACTACTTGGTGAAGAAAGGCAGGTTAACGCCAAAAGAGGCCAGGAAATTCTTCAGACAGATCATGTCTGCCCTGGATTTTTGCCACAGTCATTCCATATG
>novel_circ_0005337_junction_seq
ATTTTTGCCACAGTCATTCCATATGGTTTGGTCAAGCTCGGAGTCCACTG
>novel_circ_0005350
GATGATGAGCCTTTCACAGGAGGGGCTGATGGCAGAGACCATACTCGCATCCGGAAGTTCCTCAGCCAGCGGCACAAGAAATTGCCATGGAAACCAGAGTATAAAGGCCAGGCCAACCTGCATGTGTTTGAGGACTGGTGCGGCTCGTCTATAGCCCAACTGAGAAAGAACCTGCACTTCCCTCTCTACCCTCAT
>novel_circ_0005350_junction_seq
CCTGCACTTCCCTCTCTACCCTCATGATGATGAGCCTTTCACAGGAGGGG
>novel_circ_0000761
GCATGGAAGAAGCGGTGGTTTGTTCTTCGCAGTGGCCGTCTGACAGGCGACCCAGACGTGTTGGAGTACTACAAGAATGACCATGCCAAGAAGCCCATCCGTGTGATTGATCTCAACTTGTGTGAGCAGGTGGATGCTGGGTTGACATTCAACAAGAAGGACTTGGAGCACAGCTTTATATTTGACATCAAGACCATTGACCGTGTCTTCTACCTGGTGGCTGACACTGAAGAAGAGATGAATAAGTGGGTTCGCTGCATCTGCGACATCTGTGGTTTTAACCCTACTGATGACG
>novel_circ_0000761_junction_seq
TGTGGTTTTAACCCTACTGATGACGGCATGGAAGAAGCGGTGGTTTGTTC
>novel_circ_0000772
ATTTTAACTTATACAGAAGGTCTTCATGGAAAATGGCTGTTCACAGAGATCCGGGCCATCTTTTCCAGACGCTACCTTCTGCAAAATACTGCTCTGGAAATCTTCATGGCCAACAGAAATGCAGTCATGTTCAATTTCCCAGATGCAGCCACAGTCAAGAAGGTGGTGCACAGTCTTCCCCGTGTTGGGGTGGGCACAAACTTTGGCCTTCCACAAACCAGGTCGGACCTTTAATGATCTAAACCAGTATCCGGTCTTCCCATGGGTTATCACCAACTATGACTCCGAAGAACTTGACCTCACTCTCCCCAGCAACTTCAGAGACCTGTCCAAG
>novel_circ_0000772_junction_seq
CAGCAACTTCAGAGACCTGTCCAAGATTTTAACTTATACAGAAGGTCTTC
>novel_circ_0000773
CCGGCCGAGGGAGTTCTGGCGCCTGGACTACTGGGAGGACGATTTAAGGCGTCGTCGTCGCTTCATCAGGAACCCCTTCGGATCCTCTCACTCAGAGGCTACGCTCAAAGCTGCGACTGAACACGTGTCTGAGGAGGACATTCTCAAAGGCAAGCAGTCCATCAGGAGTCACGCTCTGGGAAATCAAAACTCGGAGAGTGAGACGTCACTCGACGGAGATGATGACGCTCTGTCGTTCTTAGAGGAGAAGGACCTGGAGAACCTAACAGGCCCAGTAAACCTGAGCACCAGTGCCCAGCTGGTGGCTCCGGCCGCGGTGGTGAGAGGCACCCTGTCGGTCACCGCCTCCGAGCTCTACTTCGAGGTGGATGAGGACGAGCCGAGCTTCAGGGCGATCGA…
>novel_circ_0000773_junction_seq
GAGCTTCAGGGCGATCGATCCAAGGCCGGCCGAGGGAGTTCTGGCGCCTG
>novel_circ_0000776
GAATGGCAAAACTCCATCCAGAAGAATGCAGGTCTAGCCTTCATCGAGTTGGTCAATGAAGGCAGACTGCTGAGTCACACCATGAAGGACCACCTAGTTCGTGTCGCTAATGAAGCTGAGTTTATCCTCAACCGACAGAGGGCTGAAGACATCCATAAACATGCGGAGTTTGAGTCTAGCTGTGCTCAGTACACAGCAGAGAAACGAGATGAGGAGAAAATGTGTGACCACCTGATCCGAGCGGCAAAGTTCCGCGACCATATGACAGCAACACAGCTCATCCAGAAGATAGTCAACATCTTGACTGACAAACACGGAGCCTGGGGAAGCTCTTCCACAAG
>novel_circ_0000776_junction_seq
GAGCCTGGGGAAGCTCTTCCACAAGGAATGGCAAAACTCCATCCAGAAGA
>novel_circ_0000777
GAGTGTTGTTGTTGCACCCAAGAAAGTGGGCATGACGCCATCTCCAGGCACGTCCACCCCCGTCCCAGCAGCAACTGCTGCCTCTGTGTCTGCTGGGACACCTGTTGACAGCGTTGCAGTGGTGTCTTCTGGCGATGCCTCCCAGAGTAGCTCAGCAGATTCTGCAGCAACAGGCGGCCAGGTTCCAGCCAGCCCTAGCCTGCCATCTGTCCCCTCGCTCTCCCCTGTGACCCAGAACACAGCCCCCAGTATGAGTCTAGCTGTGCTCAGTACACAGCAGAGAAACGAGATGAGGAGAAAATGTGTGACCACCTGATCCGAGCGGCAAAGTTCCGCGACCATATGACAGCAACACAGCTCATCCAGAAGATAGTCAACATCTTGACTGACAAACACGGA…
>novel_circ_0000777_junction_seq
GAGCCTGGGGAAGCTCTTCCACAAGGAGTGTTGTTGTTGCACCCAAGAAA
>novel_circ_0000792
GCAGTGGTGTCAGAGCAGGCTGATGCTGCAGCTCAGAGGTCTAGCCCTAACTCTGACCAGGTCTCCACCCAAGGCTTAAATCCCAGGTCAATGGACAGGGCCCTTCAGCACAGATCCACCAGTTCTGTCAAAAGACAACAGATGGAGGAGAATGAAGAGCTGAGGAGGGCTCATGATAAACGTCGTGAACGCCTGTGTCTCATTCACACCAACTACAAGACAGTCCGAGACCAGCTGAAAGAGATGGAAAAGTCAAGTGGCTTACGAGGTGGAAGGATGCAGCGTGCAGAGCCATGGCAGTTGAGGCAAGAGAACAGTGATGCGGTGTGGAATGAGCTGGCCTACTTGAAAAACCTCACCAGGAAACTCTCCACTGAAAA
>novel_circ_0000792_junction_seq
TCACCAGGAAACTCTCCACTGAAAAGCAGTGGTGTCAGAGCAGGCTGATG
>novel_circ_0001450
GTTGTTACGGTGTTGCTGCAGATGACGTCCGTGAACAGTGGTCATGTGATCGCTGTACAGAAGGAAGCCTTGCAGCG
>novel_circ_0001450_junction_seq
CTGTACAGAAGGAAGCCTTGCAGCGGTTGTTACGGTGTTGCTGCAGATGA
>novel_circ_0002224
CTGGGCTGCTACTGTCAGACTGGGCTGGAGGACAGTAAACTGCTACTGCTGCTGCTGGTGCATTTTGTCTGGTGTGGGCTTCTCACATTGTGGTGGGCACACAGACAGAAGCTTGCATGCCCAGTGTTCCTCCCCCTCCTCCTCTCTCTCGCTCTCTCTCTCTGGCACATACAAACCACACGTTTGGAGGAAGAGGCAGTGTGTGAGCGGTGGATCCTGTGGTGTGGAGTGTACTGAAGACAGGAGTGGAGTGGCAGACTCTACCATGCCAGTGCAGGGAGAAAGACTGAAGCGCTGTCTCTCTCTCTGTTTCTGGAGCCAGAGTCCTCTGCTGTTGCTTGGACTGTTCTCTCTTCAGCCACAAGCACACG
>novel_circ_0002224_junction_seq
TTCTCTCTTCAGCCACAAGCACACGCTGGGCTGCTACTGTCAGACTGGGC
>novel_circ_0002226
GTGGAGTGGTTGAAGAATGAAGAGATCATTGACCCAGCAGAGGACAGAAACTTCTACATCACCATTGACCACAACCTCATCATAAAACAGGCGCGTCTGTCTGACACAGCCAACTACACATGTGTGGCTAAGAACATTGTGGCCAAAAGACGAAGCACTACAGCGACCGTTATTGTTTATGTGGATGGTGCGTGGACAGAGTGGAGTAAGTGGTCAGCCTGTGGGACAGAGTGTACCCAGTGGAGGAGGAGGGAGTGCAGCGACCCAGCTCCTAAAAATGGAGGAAAGGACTGTGAGGGGCTCATCCTCCAGTCTCAGAACTGTACTGATGGACTCTGTATGCAAAGTTCATTGTTTCAGAAGTCCACTGAGCCCAAAGAAAAGAGCGATGTGGGAATC…
>novel_circ_0002226_junction_seq
GAAAAGAGCGATGTGGGAATCCCATGTGGAGTGGTTGAAGAATGAAGAGA
>novel_circ_0002229
TAAGAGATGATGATGACTTCCTGAGTCTTAGCGAGCTCCCGGAAACCTTCCCATCGGACCCTCCGGAGCCCCTACCTCACTTCCTGTTCGAACCTGAGGAAGGCTACATTGTCAAGAATAAGCCTGTCAATCTCTACTGCAAAGCAACACCTGCCACACAGATTTACTTCAAGTGCAACAGCGAGTGGGTCCATCAGAAGGACCACACTGTGGAGGAGAGAGTGGATGAAAATTCAGGTCTGGTGGTGAGAGAAGCCAGCATAGAAATAACACGGCAGCAAGTCGAGGAGCTTTTTGGGCCTGAAGATTACTGGTGTCAGTGTGTGGCTTGGAGCTCAGCTGGAACCACCAAAAGTCGCAAGGCACACGTCCGCATTGCGT
>novel_circ_0002229_junction_seq
CGCAAGGCACACGTCCGCATTGCGTTAAGAGATGATGATGACTTCCTGAG
>novel_circ_0002231
GATTCCCCTCCACCCAACAGTTACAACTTAAGTCAGACATTTGGAAAAACTAATAGTCAGTCTTCCTCAAAACCCCGAAGTGAAGGTGCTAAGAGACGACAGAGCTGCTTCCTCTCTGCTGCACCGCGGGACAGTTTCTTCTTGCGATGTGACCCCAGCATGCCAGGCCCTGGTCAGTACAATCCCAGTGTGAAATCCTTCCCTCACTTGGCTCTGATCTCCTCTAGAGAAGATCGATTCAAAGTCTCCATGAACACCAGCCCTGGACCTGGCACTTATCAG
>novel_circ_0002231_junction_seq
CAGCCCTGGACCTGGCACTTATCAGGATTCCCCTCCACCCAACAGTTACA
>novel_circ_0002238
TCCTCTTCTAACATGGAGGGATGTACAGCACATTATTGTAAAGACCTCTAGAGCCGGGCATCTCAGCGCTCCTGACTGGAAGACAAATGCTGCTGGTTACAATGTCAGCCACCTGTATGGCTTTGGTCTGATGGATGCTGAGGCGATGGTGAAGGAGGCAGAGCGATGGAAGCAAGTCCCTGTTCAGCACATCTGTGTAGAAAGCGCAGACCGACAATACAG
>novel_circ_0002238_junction_seq
TAGAAAGCGCAGACCGACAATACAGTCCTCTTCTAACATGGAGGGATGTA
>novel_circ_0002246
GTCTGCCTCATTGGGGACTGTGTTGGAGGAATCATGGGGTTTGATGCTCTGTGCAGTAGCAATCAGACTGTAAATGAAAGCCAGAACAGCAGTCGCAGGGGCAGTGTCGTCAGCACACAGGACCAAGACCTCCTCTCTCCCGGCATTATTATCAATAGTGCCTCTCCTACCCTGGAGGGCAGCCGCCACCTCAGTCGCAGCAACATCGACATCCCTCGTGCCAGTGCAGGTGATGACGCCAAGAGACAAATGCCACGCAAGAGAAGTGACTCCTCCACCTATGAACTGGACACAATAAAACACCACCAGGCTTTCCTGTCCAGCTTACACTCAAGTGTCCTGCGGAACGATGCAGCCTCACGCAGGTCGAGCAGCAGCACTATGCTGGATGGAAGCTCC…
>novel_circ_0002246_junction_seq
GGAGATGGAAACTCTGCCCTACTGGGTCTGCCTCATTGGGGACTGTGTTG
>novel_circ_0002260
GATGTTTTAAACAACCTGGGCTCCTCAGAGCTGGATGAAGATGATCTTATGCTAGACCTGGACCTTTCCGATGATCAGCGACATCGACATGTGTCCAGAGAAGACTCCAGCCAGTCCCTGGCCTCTTGTCTCAACCTGCCCTCCCCTATGGACCCAACAGGAGAGCGCATCCTGGGGAAAGAAAACAGTCAGAG
>novel_circ_0002260_junction_seq
TCCTGGGGAAAGAAAACAGTCAGAGGATGTTTTAAACAACCTGGGCTCCT
>novel_circ_0002261
CTTCTCTGTGTAGTAGTGTCAGCCCTTATCATGAGGTGATGCGGATGGAGAGGCGTCTGCGATCCTCATCTGAAGGGGCTGGTGGGCCGCGTATCCATGGAAACCACAGAGATGCCCCAGGCATGGAGGGATGTGGTCTGCTTAAACACAGAAACAACTCCTCGTCATCCAAACTGGGAAGTCTG
>novel_circ_0002261_junction_seq
CTCGTCATCCAAACTGGGAAGTCTGCTTCTCTGTGTAGTAGTGTCAGCCC
>novel_circ_0002679
GGAGAAGATGCCGTTCCACCATGTGACGGCAGGCCTGCTCTATAAAGGGAACTACCTGAGCCGCTCACTGTCAGACAGTGACAGTGATGTGCTGGCCAGTATCTCTGTGGAGGAGCTTGATGAGATCCGGGAGGCGTTTAAGGTGCTGGATCGTGACGGAAACGGTTTCATTTCCAAACAGGAGCTGGGTATGGCCATGCGGTCTCTGGGGTACATGCCCAGTGAGGTGGAACTGGCCATCATAATGCAGAGACTAGACATGGATGGTGATGGGCAGGTTGACTTTGAAGAGTTCATGACGATCCTTGGACCCAAGCTCCTGTCTTCTGAAACGAGAGAAGGCTTCCTGGGAAGCACAATAGACACAATCTTCTGGCAG
>novel_circ_0002679_junction_seq
CACAATAGACACAATCTTCTGGCAGGGAGAAGATGCCGTTCCACCATGTG
>novel_circ_0005439
AAGTGTCATCGGAGCGGTCCCCGAGGAGGAGGAGTATCTCAGGTTTGGGGAATTCGGAGAAGAGCGGCACCGCCGACAATCCAAACTCTTCACCCTTTAAAGTGCCGTGAATGTCTGGACCTGCAGAAGGTGTAACCTCAGTGAAGGGGTTTTTCAGTAAACGTCTCAAAGGCTCCATCAAGAGGACGAAGAGCCAGACCAAACTAGACAGGAACGCCAGCTTCAGACTGCCCTCGCTCCGGCCTGCTGAGCCCGACAG
>novel_circ_0005439_junction_seq
CGCTCCGGCCTGCTGAGCCCGACAGAAGTGTCATCGGAGCGGTCCCCGAG
>novel_circ_0005441
ATGCACAGCGAGCCCTGCTGCTGCTGGAGGAGTACCGGGCCAAGCTGAACCACACAGAGGACCGGCAGCTCCGGCACTCTATCCAGAGGGTCATTGACATCTTCCAGAGCAACCTCTTCCAAGCTCTCATAGAAGTACAGGCACCACGATGAGGACTCGTCCCCCCAGGACCAGAGCTCCCCCCAGCTGACAGAGGAGGCTGGGGGGCCAGAGCTGGTCCAGGTAGCAGAGAGGAACCTTTCCCAGATTGAGAATGTGCACGGATACGTCACCCATGCTCACATCTCGCCCATGAAG
>novel_circ_0005441_junction_seq
CCATGCTCACATCTCGCCCATGAAGATGCACAGCGAGCCCTGCTGCTGCT
>novel_circ_0002175
GTGACTACCCTGGTGAACACCAGCAACAAAGGACCATCCAGTAAGAAGAAGGGCCGCTCCAAGAAGGCACATGTCCTGGCGGTGTCTGTTGAGCAAGCTACCCAGAACTTTCTGGAGAAGGGTGAGCAGATCGCCAAAGACAGCCAGGACCTCAAGGAAGAGCTCATCGCTGCTGTGGAGGATGTTCGTAAGCAAGGAACTGAAAGACCCGCAGTGTCGAGATGACATGGCAGCTGCACGCGGTGCCCTTAAGAAAAATGCCACCATGCTTTACACGGCCTCACAGGCCTTCCTGCGCCACCCCGATGTGGCAGCCACGCGTGCCAACCGAGACTACGTGTTCAAGCAGGTGCAGGAGGCCATAGGAGGGATTTCCAGTGCTGCTCAGGCCACCTCGCC…
>novel_circ_0002175_junction_seq
GGCCGCTGCCCTCAATGAATTTGATGTGACTACCCTGGTGAACACCAGCA
>novel_circ_0002184
GACGCCGCTGCTTTAGTCAAGCCCTCCTGATTGGATGAAGAGAGAGCCACTGACTACCAGTATGGATGTGTTCCATCCTGGTTTTTCCCACAGTCCTTAGTTCTTTGATCTGCAGCTGAGTATACTGAACCATCAACCGTGACCAGCACCAGTCTATAACTGACCTCCTGTAAG
>novel_circ_0002184_junction_seq
CAGTCTATAACTGACCTCCTGTAAGGACGCCGCTGCTTTAGTCAAGCCCT
>novel_circ_0004499
ATGGGAAGGTGTATGCGTTTGGTGGTATGGGAGCAGACACCACGCCACAGGCCCTGGTGAGGGTTTATGAGGCAGAGAAGGATCAATGGCAGTCGATGACCTCTATGCCCACACCGCGCTGGTCGTCAGGGAAAGATGCCGGTGACGGCGCTGGAGGCTTTTGACCTGGAGATGAAGAGCTGGACACGCTACCCATGTATCCCGAGCCGGAGGGCCTTTTCCTGCTGTGCCATGAATGACCGAAGCCTCTTCAGCTTGGGGGGTCTCCAGCAACCAGGGCCACATAATTTCTACTCCAGACCTCACTTTGTCAGCACCATGGAGGAGTACGATCTTGATCAAG
>novel_circ_0004499_junction_seq
ATGGAGGAGTACGATCTTGATCAAGATGGGAAGGTGTATGCGTTTGGTGG
>novel_circ_0005899
GAACATGGTCAAGTCTTTCTACACTTCCAGTCTGCTGCTGGATGTCATCTCGGTGTTTGGGGAGTTGTCAGAGGAGAACATTCAGCACCGGAAGTATGCCCGCTGGAAGGCCACCTACATCCACAACTGTCTGAAGAATGGGGAGACGCCGCAGCCTGGGCCCATCGCCATGGACGAGGACGGGGAAGCAG
>novel_circ_0005899_junction_seq
GCCATGGACGAGGACGGGGAAGCAGGAACATGGTCAAGTCTTTCTACACT
>novel_circ_0002110
TGTGTCAGAGTTTGCCTGTCACATCTCTGGCTGCAGTGCACACTTCAGTACTCTGGACGAATACGAACACCACTACAACTCCCTGCACAGACACGTGTGCTGCTCCTGCCGTCGCTCCCTGCCGAGTGCCCGGCTCCTGGACATTCATATTCAGGAGTGGCACGACTCTCTCTTCACTATCCTCGCCCAGAGTCAAGACATGGGTCCCTACCACTGTGTGCTTCGGTCACGGCTCCGTCCGAGGCTTCAGAGGGCGGCGGGGGAGGAGGAAATGAAAAGCAAGAACCGAGTCCTCTCTTTGCTGTCCTGTAAAGATGTATAACA
>novel_circ_0002110_junction_seq
TGCTGTCCTGTAAAGATGTATAACATGTGTCAGAGTTTGCCTGTCACATC
>novel_circ_0002114
CATGGCAGTAACCTGATTGGAATGACAGACCTGAATGTCCCTGAGCAGTTGTATCAGTACATGGTGGGGGGTCATCGCAGAGCTCAGGCCGGGGCCAACCGGGAGAGACACAAGTCCCCCAGCTACCAAATCAAGGAAGGTGACACAATCAATGTGGATGTGACATGTCCAGGGGCCACCCTGGCCCTCGCCATGATCTACCTCAAGACTAACAACAGGTCGATTGCTGATTGGCTGAAGCCTCCAGACACTTGGTTCCTGCTGGATTTCATCAAGCCAGAGTTTCTGCTGTTAAGG
>novel_circ_0002114_junction_seq
CAAGCCAGAGTTTCTGCTGTTAAGGCATGGCAGTAACCTGATTGGAATGA
>novel_circ_0002115
TTTTAAGAGAAGACTTTCTGAAGAAGAGAAGAATGAAGACTGACAAACTGATGAAGTGATGCAGTTAGTTTTGGTATCATGTCCATGGCCATGCATCTCCACTGCCGAGAGAGACCGAGAGCACTGCAGCGTGGGAGGGCTGTGACAGAGATGACTCAGCTCTCTGTTGCCGGGCCCGGTGAAGATCTGGTGATTTGGGCGTCCTGAAATGACACCAAATGTTTCATTATACTCTGGATAAGAGCGTGTGTGTGTGCTCTAATGAGTCAGGTGTCAAGTTCGAGATAAATAAATGTCAAAA
>novel_circ_0002115_junction_seq
AGTTCGAGATAAATAAATGTCAAAATTTTAAGAGAAGACTTTCTGAAGAA
>novel_circ_0002119
AGGAACAGCAGAAGGGAGAGGAGGAGGAAGAAGAGGCATTGACGGGAAAAGATGAAGAGGAACGGCGCATCGCTGAAATGGGCCGTCCCATGCTGGGAGACCACACCAAACTGGAGGTCATCATAGAGGAATCATATGAGTTCAAGAACACGGTGGACAAACTGATAAAGAAGACCAACCTGGCCCTGCTGGTCGGAACCAACAGCTGGAGAGACCAGTTCATAGAGGCCATCACTGTGAGCGCAG
>novel_circ_0002119_junction_seq
ATAGAGGCCATCACTGTGAGCGCAGAGGAACAGCAGAAGGGAGAGGAGGA
>novel_circ_0002133
AACAACGCAGTGGAGTTAAGAGCAGAGCGCCTGCGCAGAGCTACAGAGAAGTTGCGTAGCCCGGTAGTCTTCAACAAGGACTCTACAGTTAGGAAAACACAGCTGAAGTCCTTCAGCCAGTATGTGGAGAGCAGACCGGAGGTTAAGGCACAGAAGTCTGTTCCTGAAGATCTGAAGAAGGCCGAGGAGGACAGGGGCTCACCGACAGAGGTCGATGCTCGCAGGCCGTTTGAAGAGGAGAAGGCGTTCAAAGACACCAGTCAGTATGTGGTTGGGGAACTGTCTGCGCTGGAGAGCGAGCAGAGGCACATAGATGCCCGAGCAGCTCGCGTGGAGAAGAGGCTGCGCTATCTCATGGACACAG
>novel_circ_0002133_junction_seq
AGGCTGCGCTATCTCATGGACACAGAACAACGCAGTGGAGTTAAGAGCAG
>novel_circ_0002136
GAGCCAACACCTGCTCCTGTATCAAGTCCTCCAGCTGAGAAGAAGGTGCTCTCTCGTCAGGAGGAGCTGAAGGAGAGAGCCAGGCTTCTCCTGGAGCAGGCCCGCAGAGATGCTGCAATGAAAGCTGGCAACAAGAACGTCCCCAACTCAGGCGTGTCTGCACCAAACAGGGCCGCAAATGTCTGTGAT
>novel_circ_0002136_junction_seq
AAACAGGGCCGCAAATGTCTGTGATGAGCCAACACCTGCTCCTGTATCAA
>novel_circ_0002143
GCAACCAGACAAACTTGTGGTGGTTTGGACACGCAGGAGTCGGCGGAAATCATCCAAGTCCCACAGCTGGCAGCCTGGCATTAAAAATCCTTACAGAGGTGTGGTGGTGTGGCCTGTACCAGAGAACATTGAGATCACTGTCACGCTCTTTAAGAGATGAAGATATGCAGAGCCTGGCCAGCCTGATGAGCATGAAGCAGGCAGACATCGGCAACCTGGACGACTTTGAGGAGGAGAATGAGGAGGATGAGGAGAACAGGGTTAACCAAGAGGAGAAGGCTGCCAAGATCACAG
>novel_circ_0002143_junction_seq
GAGGAGAAGGCTGCCAAGATCACAGGCAACCAGACAAACTTGTGGTGGTT
>novel_circ_0002147
GTGTTAGTTTGGGACATTGGAAAACTGAATCCACAGAAGCTTCCTAACCTGCGAGGCAGTCTGAGTATGCAGGCAGGAGCCCCCAAACCTGAAGAGAACCCCACACTCAACATTGACCTGAAGATACAGCAGCTGGCCATATCAG
>novel_circ_0002147_junction_seq
AAGATACAGCAGCTGGCCATATCAGGTGTTAGTTTGGGACATTGGAAAAC
>novel_circ_0004269
GCAAAGGACCTGAGATACTGTTTGCGGGACAGAAGCTGAACGACAATGAGTGGCACATGGTGAAGGTGGTGCGACGAGGCAAAAGCCTGCAGCTGTCTGTGGATAATGTCACAGTGGAAGGTATGTTCACTATGTCTTTGATCTTGGCAACGGACCATCACTGATGAAGGGAAACTCAGACAAGCCACTCAGTGACAACCAGTGGCACAATGTGGTGGTGTCCCGGGATGCCAACAATGTGCATACGCTCAAGATCGACTCACGCACCGTTACTCAGCACTCCAATGGAGCCCGCAACTTGGACCTCAAAG
>novel_circ_0004269_junction_seq
GGAGCCCGCAACTTGGACCTCAAAGGCAAAGGACCTGAGATACTGTTTGC
>novel_circ_0004271
GCAAAGGACCTGAGATACTGTTTGCGGGACAGAAGCTGAACGACAATGAGTGGCACATGGTGAAGGTGGTGCGACGAGGCAAAAGCCTGCAGCTGTCTGTGGATAATGTCACAGTGGAAGGACCCAGTACCACCTGTACGGAGGAGTCATGCTACCATCAGGGGGTGTGTCTGCAGCAGTGGGAGGGCTTCACCTGCGACTGCACTATGACGTCCTATAGAGGCTCGTTTTGTAACGACC
>novel_circ_0004271_junction_seq
TATAGAGGCTCGTTTTGTAACGACCGCAAAGGACCTGAGATACTGTTTGC
>novel_circ_0004273
GGGAGCTGTACATCGGTGGCGTGACAAAGAACATGTACAGCAGTCTGCCCAAGCTAATTGCATCCCGGGATGGGTACCAGGGCTGTCTGGCCTCTGTCGACCTGAATGGGAGACTCCCTGACCTGATTGCAGATGCCCTCCACAGGGTGGGCCAGGTGGAACGAGGCTGCGATGGACCCAGTACCACCTGTACGGAGGAGTCATGCTACCATCAGGGGGTGTGTCTGCAGCAGTGGGAGGGCTTCACCTGCGACTGCACTATGACGTCCTATAGAGGCTCGTTTTGTAACGACC
>novel_circ_0004273_junction_seq
TATAGAGGCTCGTTTTGTAACGACCGGGAGCTGTACATCGGTGGCGTGAC
>novel_circ_0004354
ACAGCCCGAAAGCTGTTGGCTCACGCTCTCTGTGTCATTATTCCACTCTGGCACAGCACAGTGCCGGGGAGCCACTGAAAGCTCCGCACCTCTCCATCTCCTAACCTGCACTGCGATTCCGAAGAGCTGACGGTGCTCTTGGCGGACACTGCCTAGCCCCACACACCTGGGCGGAGCGTTCCTCGGGGCACAGGATCGTGTTTCGAGGAGCCTCCAGCAGACGACAAATGCTTGAGACCCGCGGCCGGTGCCCCCAGACCCGATGGGGAGGGAGAAACGCACATCAGTGATGGGACACTTTTCAGGAGGATGCTACTTGACTTTTGCCATCCTCGTACTCCTCGGTTCACAAGCTCCGTCCACATTAGCACGAG
>novel_circ_0004354_junction_seq
CAAGCTCCGTCCACATTAGCACGAGACAGCCCGAAAGCTGTTGGCTCACG
>novel_circ_0004360
CTGGACGACATCCTCTACCCTCCTTCCCTGTCCCACAGGAAGGCGAGTAATCCAGAGCTGACTCATGGATTCAGTCCTGCTCTCAAATTAATGCGATATCTCAGTGAGGATGGAAAAAACATTCGAAGGAGGAGTCTCGGGGGTGGTCTCACAGGAAAGTACCTCCTGTTACCCTCCAACCCCCAGCTGACACAGACGGCATGGCACCCGTCATCTGAGACCTCTAACTTGAGCCGTATGCATTCCCTGAATCTGGGAAAGTCAGACCCCTCCCTCACCTCCAGCCTG
>novel_circ_0004360_junction_seq
AGACCCCTCCCTCACCTCCAGCCTGCTGGACGACATCCTCTACCCTCCTT
>novel_circ_0004112
CGAGGAAGAAACATGTTCAGACTGAAAACAAACCAACTGGACCAGACCGTCATACACCTCTGACAAGCAGTGTCTCCATCTATAATCCTCTGGCCTCCAGCAGCTACAGCCACAAGCCTATGAAGACAAATGGCTCCACCACAAGCAGCCGACAACCAGTGGCTCCAGCCATAAGCCTCTGATGTCCACAGACTGCAGTCATACACCCCTGACAACCAGCAGGTCCGGTCAGCCATAAGCCTCTTATGACCACTGGGTCCAGCTATACGCCTCAACGACTATCAGCTACTATAACCAGTTGCATCTGATGACCGGCTGCTACAGCCGTGGCTGCACTACAGCTCAGTGATGTCAGTGCCTCTTACACTGGTGCACTGCACCTCTCTATATTTTTTGGAG…
>novel_circ_0004112_junction_seq
AACACCACCAACAATGAACAAAGTGCGAGGAAGAAACATGTTCAGACTGA
>novel_circ_0003908
GACCTCCTCCTCTCACACTGACATGCTGGGACCGTCACCAAGTGATATTCTGGCACCTGATCATTTACAAATGAAGCCCTGAAAACAATGCTGCCAAAATTCTACCAACATAAAATTTGCAAGCAGAG
>novel_circ_0003908_junction_seq
ACCAACATAAAATTTGCAAGCAGAGGACCTCCTCCTCTCACACTGACATG
>novel_circ_0004380
GGAAGAGGAGGAGAGCCTGCGGGACAAGATTCGTGCAGACCATGAGCGAGCGCTGCAGGAGGCAAAGGAGAAGCTAAGAAAGTCACGTGAGGAGCTGCAGGCTGAGATTCAGACAGAGAAGAACAAAGTGATGGAAGACCTGAAAAAGATACATGCAGGCCCTAAACCCTTGCCACCTGTGCCCATGCCCAAAGTGGTGGGCATTAGTGTTGGAGAACCATCAGAACCTGACGTCAAAGAGAAACGTGACAAGATCAGAGAG
>novel_circ_0004380_junction_seq
AGAGAAACGTGACAAGATCAGAGAGGGAAGAGGAGGAGAGCCTGCGGGAC
>novel_circ_0004381
GGAAGAGGAGGAGAGCCTGCGGGACAAGATTCGTGCAGACCATGAGCGAGCGCTGCAGGAGGCAAAGGAGAAGCTAAGAAAGTCACGTGAGGAGCTGCAGGCTGAGATTCAGACAGAGAAGAACAAAGTGATGGAAGACCTGAAAAAGATACATGCAGGCCCTAAACCCTTGCCACCTGTGCCCATGCCCAAAGTGGTGGGCATTAGTGTTGGAGAACCATCAGAACCTGACGTCAAAGAGAAACGTGACAAGATCAGAGAGATGATGAAGCACGCGTGGGACAGCTACAGACAGTACGGCTGGGGCCACAACGAACTGAAGCCCCTCGCCAAGAAAGGACATTCCACGAATATCTTTG
>novel_circ_0004381_junction_seq
AAAGGACATTCCACGAATATCTTTGGGAAGAGGAGGAGAGCCTGCGGGAC
>novel_circ_0005977
AAATAATCCATGAAGTGGTCCAGGAGAAGCAGCAGGTCACTCTGCATTGTCCTCACACTGTGGAGGGTCATGTGAAGTGGAGCAGAAAGAGTAAAGGAGGCACAGTGGACATACTTACAGCTGGTGGTGACAGAGACATAAAGCACATTAGTGACCCAGGCAAACGATACGGTGCACAGTCAACGTCACTGTTTATTCTCAAAGCAAATGTCTCAGACACTGGAAAGTACCTGTGCAACAATACCCCAGCCACAGAGCTGACAGTGATCACATCAGGAACAGACAAACACAGTGTTACAGAGGGGGCCAGTGTCCGTCTGCACTGCCCTCCTGATGTCGGAGGATCACAGGATCCCACATGGAGCAGGGAAATCAAGGGAGAACAAGTCATGCTTCATG…
>novel_circ_0005977_junction_seq
ACCAAGAGAGAGAGATCTGAGAAAGAAATAATCCATGAAGTGGTCCAGGA
>novel_circ_0005774
GTGGCCAGATGTGCCAAAGAGAAAGAGAAAAAACAGCCAGTGTTCGGTGAAGAGTATGTCTG
>novel_circ_0005774_junction_seq
CAGTGTTCGGTGAAGAGTATGTCTGGTGGCCAGATGTGCCAAAGAGAAAG
>novel_circ_0003344
AGTGACCCAGAGGGGCTGTCAGTTCTGGAGCAGCTTGCTCTGGACCAGAACTCAGATTTCTCAGACCCCAGTGTACAGCAGCTTCTGGACGAGCAGCGCGAAAGGATCCGCAGAGAGATCCGCAAGGAGCTGAAGATCAAGGAAGGAGCTGAGAACCTGCGCAGGGCGACGACTGACAAGAGGAACGCTCAGCAGGTGGACAGTCAGTTGCGATCTTCAAACCGCAGGCTGGACAACCTGCACGCTCAGCTCCAGGAGCTGGACGCTCATATTGTGGTGAAGGGAGGAGAGGAGACTAAAGATGAGTGCCCTCAATCTCCAGGGGCAGAGAACCTAACATCAGCCCACAAGGGCCGCATTGCTGCCCTGGAGAGACAGCTCAACATCGAGCTCAAGGTC…
>novel_circ_0003344_junction_seq
ACCGAGCAGAGCGACGACACACAGGAGTGACCCAGAGGGGCTGTCAGTTC
>novel_circ_0003345
GTGCTACCAGCAGACCAGTTGCTTCCACTGCCCCCAAACCCAGCACTTCAACCACAAAAACTGGCACTGCTGCTGTTCCAAAGACCACAAG
>novel_circ_0003345_junction_seq
CTGCTGCTGTTCCAAAGACCACAAGGTGCTACCAGCAGACCAGTTGCTTC
>novel_circ_0003348
TGCTGGGAGGTGTGGAGTCACGTGGCGTGCTGAGGAAGATCAGTGACATGCTCGAGGTGATTCTGAAGAGGATGGACAGCCTGTCCAAACTTGACAACACCTCCACCACTGACGCACGGCGCCTGGATGAGCTCAGCTCTGCCATCAACAGATCCTGGTCCATGTAGGCTTCCTTACAGAGGAGTCTGGAGATGTTTTCAGCCCCAAGGTGCTGAAAGGAGGTCCTCTGGGAGAGATGGTCCAGTGGGCTGACATCCTCACTGCCCTCCATGTTCTTGGCCATAACCTCAAGATCTCTATGTCTGTCAAAGAGCTGCAGGG
>novel_circ_0003348_junction_seq
CTATGTCTGTCAAAGAGCTGCAGGGTGCTGGGAGGTGTGGAGTCACGTGG
>novel_circ_0003349
TGCTGGGAGGTGTGGAGTCACGTGGCGTGCTGAGGAAGATCAGTGACATGCTCGAGGTGATTCTGAAGAGGATGGACAGCCTGTCCAAACTTGACAACACCTCCACCACTGACGCACGGCGCCTGGATGAGCTCAGCTCTGCCATCAACAGGCGGCTTTCCGCACAGACCTCTCTGTACTGCTGGACCAGGTTGGGACAGGAAAAGAGTCCCTCAGCTTTATGAAGCGCCGAATCCGCCGCCTCGCACAGCAGTGGGTAACAGCTGCTAACCGTCTGGATGCCAAGTTGAAGCAACAATGGAGGGACCAGAAGAAG
>novel_circ_0003349_junction_seq
GCAACAATGGAGGGACCAGAAGAAGTGCTGGGAGGTGTGGAGTCACGTGG
>novel_circ_0003351
TGCTGGGAGGTGTGGAGTCACGTGGCGTGCTGAGGAAGATCAGTGACATGCTCGAGGTGATTCTGAAGAGGATGGACAGCCTGTCCAAACTTGACAACACCTCCACCACTGACGCACGGCGCCTGGATGAGCTCAGCTCTGCCATCAACAGTAGTGAGAGATGGAACATCAAGCCAGTGTGATGTACCAAGAGACCCACGATTCCCCGAGTGTCCTGGGAAAGTAGATTGGATGCGTGCGCGCTGGACATCGGACCCTTGCTATGCTTTCTATGGGGTCGACGGCTCAGACTGCTCTTTCCTCATATACCTGAGCGAGGTGGAATGGTTCTGCCCCCCACTGGCATGGAGGAACTACAGCAGCCCCCTCACGCAACATGCACAGCAGGCAAAGGCTCCT…
>novel_circ_0003351_junction_seq
GCAGGCAAAGGCTCCTAAGAGACAGTGCTGGGAGGTGTGGAGTCACGTGG
>novel_circ_0001601
GTATCGCAGTTTCATTCTTCTCCTCACCTTCCTCTTCTACACGGCCTACCATCTGTCACGGAAACCTATCAGCATTGTTAAGAGTGAACTGCACAGAAACTGTTCCACAGTCATTCAGCCAGTCGAGCTTAACATAACCAATAATGCTACCTGGTGTGACTGGGCACCCTTTGACCAGGACAACTATCAGACACTGTTTGGGGTCTTGGATAACTGCTTCCTGGTTGCCTATGCAATCGGCATGTTTTTCAG
>novel_circ_0001601_junction_seq
CCTATGCAATCGGCATGTTTTTCAGGTATCGCAGTTTCATTCTTCTCCTC
>novel_circ_0001608
GGTGAAAGCGAAGAAAGGGGTGAACCTGCTCCAGACCAGATCGAAGAATGCCCAGTGGAAAGTGGACTGGGAGGTTCAGTCGGGCGCCAAGCATTCCATCACCACCATCGATGTGAACAAGAGCAAAGCAGTCAAACAGGGGGATGTGCTGGGTAACGTCGAGGTGATGCAGCTGGATTTTGAAATGGAGAACTTCACCAGCCTCTCGGTGACCAGGAGGATCAACTGGAACATCGACTACAAGGGCCAGAACCCACCTCCCGATTCAGAGAAGGTTGTGACGGAGTTGACGGTAGTGCAGCGGGACATTCAGGCCATCATCCCTCTGGCCATG
>novel_circ_0001608_junction_seq
TCAGGCCATCATCCCTCTGGCCATGGGTGAAAGCGAAGAAAGGGGTGAAC
>novel_circ_0001609
GGTGAAAGCGAAGAAAGGGGTGAACCTGCTCCAGACCAGATCGAAGAATGCCCAGTGGAAAGTGGACTGGGAGGTTCAGTCGGGCGCCAAGCATTCCATCACCACCATCGATGTGAACAAGAGCAAAGCAGTCAAACAGGGGACACTGAAATAATCAACACAGCTATTCTGACCGGACGCACTGTTGCCATTCCTGTCAAAATGGTATCCATAGAGATGAACGGAGCAGTCACAGACATCTCAGCCTCTGTGCAGTGCAAGTCCTCAAATGAAGACATTGTTAAG
>novel_circ_0001609_junction_seq
GTCCTCAAATGAAGACATTGTTAAGGGTGAAAGCGAAGAAAGGGGTGAAC
>novel_circ_0001610
GGTGAAAGCGAAGAAAGGGGTGAACCTGCTCCAGACCAGATCGAAGAATGCCCAGTGGAAAGTGGACTGGGAGGTTCAGTCGGGCGCCAAGCATTCCATCACCACCATCGATGTGAACAAGAGCAAAGCAGTCAAACAGGGGTGTCCATAAATTGTGACTACGTGTTTGTCAATGGGAAGGAGACGCGGGGCTCCATGAACGCCAGGGTTATCTTCAGCTACGAACATCTGAGCTCACCACTAGAGCTGACCGTCTGGGTGCCCAAACTTCCCCTGCAGGTGGAACTTTCTGACAACAATCTCAGCTTCATTAAAGGGTGGAGGGTTCCCATTCTGCCTGACAGAAG
>novel_circ_0001610_junction_seq
GGGTTCCCATTCTGCCTGACAGAAGGGTGAAAGCGAAGAAAGGGGTGAAC
>novel_circ_0001611
GGTGAAAGCGAAGAAAGGGGTGAACCTGCTCCAGACCAGATCGAAGAATGCCCAGTGGAAAGTGGACTGGGAGGTTCAGTCGGGCGCCAAGCATTCCATCACCACCATCGATGTGAACAAGAGCAAAGCAGTCAAACAGGGTCATATTTCCTACTTCTGTCTGCCCAAGGAGCACTAGAGACAGCGACGCAGACGATGAAGATGAGGAGCGGCGGGTGAGTCGAGGCTGCACCCTGCAGTACCAGCGGGCCCTGGTCAAGGTGCTTACACAGTTCCACACCACATCTACAGAGGGAACTGACCAGGTCATCACCATGCTAGGACCCGACTGGCAGGTAGATGTCACTGACCTGGTTCAGGACTCCCTGAAGGTGGCCGACCCCAGGATAGCAGAGTTGG…
>novel_circ_0001611_junction_seq
GGAGCTGGGCTCCACTCTTCTGAAGGGTGAAAGCGAAGAAAGGGGTGAAC
>novel_circ_0001643
GAAGATGCACAGTGGAATGAAGACCTATGGCTGTGAGCTGTGTGGGAAGAGCTTCCTGGACAGCCTCCGTTTACGGATGCATTTGCTGTCTCATTCAG
>novel_circ_0001643_junction_seq
CGGATGCATTTGCTGTCTCATTCAGGAAGATGCACAGTGGAATGAAGACC
>novel_circ_0001644
GAAGATGCACAGTGGAATGAAGACCTATGGCTGTGAGCTGTGTGGGAAGAGCTTCCTGGACAGCCTCCGTTTACGGATGCATTTGCTGTCTCATTCAGCTGGTGAGAAGGCCATAGTATGCGACCAGTGTGGCGCCCAGTTCCAGACAGAGGAATCCCTGGAGGCTCACCGGCAGATTCACACCG
>novel_circ_0001644_junction_seq
GAGGCTCACCGGCAGATTCACACCGGAAGATGCACAGTGGAATGAAGACC
>novel_circ_0001653
AGAGAAGGGTCTGTGAAAAGTCTGCCTCAGCAGAACGTAGACAGCGACATCTGGGTTCCTGACTACTTGACTCCGTCCTGGGTGTGTCTGCCCAACAACCAGCCTGTCTTGGCTGTCATACAGCCTGGTGAGACAGCGCTGAAAGTCCTGAGCGCTGTTTGCAAGAACCATAAAATCGACCCATCCAGTCACTACCTGCGTTTAAAAGTATGTGCTGACAACCAGATGCTCCTCTATGTTCCCAAACTTGAAGAAGACATCTCTGAACTGAGGACATCCTGGATGAGGTGTCAGGGTTGACAGTGGAGAGCCCAAGTGAGACTTTGGAAGAAGGACCTCGACTGACCCTGCAGAGCAAAGCAAATCATCAGGAAGACAAAGTCTGCAAGGGCACTGGAC…
>novel_circ_0001653_junction_seq
AGTCTGCAAGGGCACTGGACATAAGAGAGAAGGGTCTGTGAAAAGTCTGC
>novel_circ_0001657
GTAGGTTATGTGGAAAACTGCTGCAACATCTAATATCAGTCTTCAGCCCAGCTGCTGCCGTCTCTGTGTGCTGTGGCTCTGAAAACCCAGCAAAGCTACCCAAAGATTTATGGGCCACATAGGGAATGTGGGGTCTGGAAGGGAGTTACCTTTGTCCCCCTTATTACAAGTCCTTTGTCAACTAGGAGTGCATTATTTTAGTTCATTGTCTTCATTTGTCATTGTGTTCATAATATTTTTATTCTTCAGTTTTCATGATGTGTTTTTATTTGATGAGTGGACTCGGCTTGTTTACGTCAGCACTTAAGATTGGACTAGATTGTTTGTCCTTGGGCCCGTCTAAGTCATCCTTACT
>novel_circ_0001657_junction_seq
[truncated: 885 more rows]
